# Supplementary material for: KSHV oral shedding and plasma viremia result in significant changes in the extracellular tumorigenic miRNA expression profile in individuals infected with the malaria parasite
Source: PLoS One. 2018 Feb 9;13(2):e0192659. doi: 10.1371/journal.pone.0192659 (PMC5806893; doi:10.1371/journal.pone.0192659)
Supplement: S1 Table — Normalization of raw data was performed using the nSolver software 3.0 (NanoString Technologies Seattle WA). Background substraction was performed using the mean value of the negative controls. NanoString counts were normalized for all target miRNAs by using the top 100 robustly expressed miRNAs. MiRNAs with a significant change in level of expression when comparing the groups of individuals pairwise are shown in panel B. P values indicate were calculated using a t-test. A classification for each miRNA expected activity and the percentage of oncogenic and tumor suppressor miRNAs significantly altered for each cohort is shown. MiRNAs for which no previously published observations are available to allow for a classification are listed as “NA”. (XLSX) [file pone.0192659.s001.xlsx]

## Sheet: Normalized data all groups
	KSHV+/HIV+	KSHV+/HIV+	KSHV+/HIV+	KSHV+/HIV+	KSHV+/HIV+	KSHV+/HIV+		KSHV+/HIV-	KSHV+/HIV-	KSHV+/HIV-		KSHV-/HIV-	KSHV-/HIV-	KSHV-/HIV-
sample ID	25-1-(2012)	25-1-(2014)	27-5-(2012)	27-5-(2014)	131-6-(2013)	131-6-(2015)	sample ID	144-1	146-6	169-3	sample ID	338-0	358-9	364-9
	Pre-ART	Post-ART	Pre-ART	Post-ART	Pre-ART	Post-ART
hsa-let-7a-5p	2.77	9.32	4527.22	328.96	1449.42	3287.46	hsa-let-7a-5p	1012.94	26.29	22316.9	hsa-let-7a-5p	42.14	39.45	24.84
hsa-let-7b-5p	1519.28	1650.19	780.04	2475.99	1441.37	1228.04	hsa-let-7b-5p	1284.63	4823.67	3088.15	hsa-let-7b-5p	2812.63	1814.56	2853.38
hsa-let-7c-5p	79.93	75.7	81.67	138.68	89.33	119.05	hsa-let-7c-5p	68.87	26.29	34.87	hsa-let-7c-5p	42.14	39.45	24.84
hsa-let-7d-5p	392.71	280.66	1410.77	835.2	818.47	1119.03	hsa-let-7d-5p	405.82	1642.94	3421.26	hsa-let-7d-5p	452.97	473.36	444
hsa-let-7e-5p	2.77	9.32	136.47	81.23	21.73	61.57	hsa-let-7e-5p	52.17	26.29	86.58	hsa-let-7e-5p	42.14	39.45	24.84
hsa-let-7f-5p	7.96	9.32	494.3	117.13	107.04	288.52	hsa-let-7f-5p	126.55	26.29	292.22	hsa-let-7f-5p	42.14	39.45	71.41
hsa-let-7g-5p	417.62	159.55	1911.4	731.08	873.19	816.75	hsa-let-7g-5p	715.45	276.01	2608.33	hsa-let-7g-5p	579.38	39.45	24.84
hsa-let-7i-5p	370.56	159.55	1104.12	328.96	671.99	870.27	hsa-let-7i-5p	352.7	276.01	2067.18	hsa-let-7i-5p	42.14	39.45	24.84
hsa-miR-1-3p	5.19	9.32	16.54	3.59	18.51	9.04	hsa-miR-1-3p	1.52	26.29	1.2	hsa-miR-1-3p	242.29	39.45	24.84
hsa-miR-1-5p	24.57	122.28	2.18	3.59	13.68	7.06	hsa-miR-1-5p	8.16	26.29	1.2	hsa-miR-1-5p	42.14	39.45	24.84
hsa-miR-100-5p	2.77	9.32	1.06	5.83	1.61	2.11	hsa-miR-100-5p	15.75	26.29	10.82	hsa-miR-100-5p	200.15	39.45	96.25
hsa-miR-101-3p	2.77	9.32	1.06	3.59	1.61	1	hsa-miR-101-3p	1.52	26.29	1.2	hsa-miR-101-3p	42.14	39.45	24.84
hsa-miR-103a-3p	2.77	9.32	3.43	3.59	1.61	4.09	hsa-miR-103a-3p	1.52	26.29	8.42	hsa-miR-103a-3p	42.14	39.45	24.84
hsa-miR-105-5p	19.03	47.75	3.29	3.59	4.02	3.1	hsa-miR-105-5p	14.23	26.29	1.2	hsa-miR-105-5p	42.14	39.45	24.84
hsa-miR-106a-5p+hsa-miR-17-5p	639.06	364.51	1004.83	641.32	544.84	447.09	hsa-miR-106a-5p+hsa-miR-17-5p	542.42	1511.51	1485.15	hsa-miR-106a-5p+hsa-miR-17-5p	410.83	39.45	319.8
hsa-miR-106b-5p	132.52	168.86	363.78	192.53	139.23	118.06	hsa-miR-106b-5p	181.19	26.29	113.04	hsa-miR-106b-5p	73.74	39.45	24.84
hsa-miR-107	254.31	168.86	1120.71	382.82	601.17	835.58	hsa-miR-107	398.23	328.59	307.85	hsa-miR-107	326.56	670.6	444
hsa-miR-10a-5p	2.77	85.01	6.78	3.59	8.85	4.09	hsa-miR-10a-5p	2.09	26.29	25.25	hsa-miR-10a-5p	42.14	39.45	71.41
hsa-miR-10b-5p	10.73	9.32	2.32	3.59	24.95	1	hsa-miR-10b-5p	27.89	39.43	9.62	hsa-miR-10b-5p	42.14	197.23	24.84
hsa-miR-1178-3p	2.77	9.32	1	3.59	1.61	1	hsa-miR-1178-3p	1.52	26.29	1.2	hsa-miR-1178-3p	42.14	39.45	24.84
hsa-miR-1180-3p	2.77	9.32	1.06	3.59	1.61	1	hsa-miR-1180-3p	1.52	26.29	4.81	hsa-miR-1180-3p	42.14	39.45	24.84
hsa-miR-1183	2.77	19.8	3.29	20.2	5.63	1	hsa-miR-1183	15.75	26.29	10.82	hsa-miR-1183	115.88	78.89	96.25
hsa-miR-1185-1-3p	2.77	9.32	1.06	3.59	1.61	1	hsa-miR-1185-1-3p	1.52	26.29	4.81	hsa-miR-1185-1-3p	42.14	39.45	24.84
hsa-miR-1185-2-3p	43.94	57.06	4.55	5.83	1.61	3.1	hsa-miR-1185-2-3p	29.41	39.43	15.63	hsa-miR-1185-2-3p	42.14	39.45	24.84
hsa-miR-1185-5p	2.77	9.32	1.48	3.59	1.61	1	hsa-miR-1185-5p	1.52	26.29	3.61	hsa-miR-1185-5p	42.14	39.45	24.84
hsa-miR-1193	2.77	9.32	1	3.59	1.61	1	hsa-miR-1193	1.52	26.29	1.2	hsa-miR-1193	42.14	39.45	24.84
hsa-miR-1197	2.77	19.8	1.62	13.01	7.24	11.03	hsa-miR-1197	5.12	118.29	12.03	hsa-miR-1197	42.14	78.89	46.57
hsa-miR-1200	2.77	9.32	1	3.59	1.61	1	hsa-miR-1200	1.52	65.72	1.2	hsa-miR-1200	42.14	39.45	24.84
hsa-miR-1202	2.77	9.32	1	3.59	1.61	1	hsa-miR-1202	1.52	26.29	1.2	hsa-miR-1202	42.14	39.45	24.84
hsa-miR-1203	2.77	9.32	1	3.59	1.61	1	hsa-miR-1203	1.52	26.29	3.61	hsa-miR-1203	42.14	39.45	24.84
hsa-miR-1204	2.77	9.32	1	3.59	1.61	1	hsa-miR-1204	1.52	26.29	1.2	hsa-miR-1204	42.14	39.45	24.84
hsa-miR-1205	2.77	9.32	1	3.59	1.61	1	hsa-miR-1205	1.52	26.29	1.2	hsa-miR-1205	115.88	39.45	24.84
hsa-miR-1206	2.77	9.32	1	3.59	1.61	1	hsa-miR-1206	6.64	26.29	1.2	hsa-miR-1206	42.14	39.45	24.84
hsa-miR-122-5p	2.77	3066.31	13.75	3.59	1.61	1	hsa-miR-122-5p	716.97	26.29	1.2	hsa-miR-122-5p	42.14	1854.01	7821.17
hsa-miR-1224-3p	2.77	9.32	1	3.59	1.61	1	hsa-miR-1224-3p	1.52	26.29	1.2	hsa-miR-1224-3p	42.14	39.45	24.84
hsa-miR-1224-5p	2.77	9.32	1	3.59	1.61	1	hsa-miR-1224-5p	1.52	26.29	1.2	hsa-miR-1224-5p	42.14	39.45	24.84
hsa-miR-1226-3p	2.77	9.32	1	3.59	1.61	1	hsa-miR-1226-3p	1.52	26.29	3.61	hsa-miR-1226-3p	42.14	39.45	46.57
hsa-miR-1228-3p	2.77	9.32	1	3.59	2.41	1	hsa-miR-1228-3p	1.52	26.29	12.03	hsa-miR-1228-3p	42.14	39.45	24.84
hsa-miR-1233-3p	2.77	9.32	4.83	3.59	1.61	1	hsa-miR-1233-3p	1.52	26.29	1.2	hsa-miR-1233-3p	42.14	39.45	24.84
hsa-miR-1234-3p	2.77	9.32	1.48	3.59	1.61	1	hsa-miR-1234-3p	1.52	39.43	7.22	hsa-miR-1234-3p	42.14	78.89	24.84
hsa-miR-1236-3p	2.77	19.8	1	3.59	5.63	1	hsa-miR-1236-3p	1.52	26.29	6.01	hsa-miR-1236-3p	42.14	315.58	24.84
hsa-miR-124-3p	2.77	9.32	1	3.59	1.61	1	hsa-miR-124-3p	1.52	26.29	6.01	hsa-miR-124-3p	42.14	39.45	24.84
hsa-miR-1244	2.77	9.32	1	3.59	1.61	1	hsa-miR-1244	1.52	26.29	12.03	hsa-miR-1244	42.14	39.45	24.84
hsa-miR-1245a	2.77	9.32	5.11	3.59	1.61	1	hsa-miR-1245a	1.52	26.29	3.61	hsa-miR-1245a	42.14	39.45	24.84
hsa-miR-1245b-3p	2.77	9.32	1	3.59	1.61	1	hsa-miR-1245b-3p	1.52	26.29	3.61	hsa-miR-1245b-3p	42.14	197.23	24.84
hsa-miR-1245b-5p	2.77	159.55	1.06	3.59	18.51	13.01	hsa-miR-1245b-5p	23.34	26.29	4.81	hsa-miR-1245b-5p	42.14	39.45	24.84
hsa-miR-1246	564.32	9.32	1	3.59	1.61	1	hsa-miR-1246	1.52	26.29	1.2	hsa-miR-1246	42.14	39.45	24.84
hsa-miR-1247-5p	2.77	9.32	1	3.59	1.61	1	hsa-miR-1247-5p	1.52	26.29	6.01	hsa-miR-1247-5p	42.14	39.45	24.84
hsa-miR-1248	2.77	9.32	1	3.59	1.61	1	hsa-miR-1248	1.52	26.29	1.2	hsa-miR-1248	42.14	39.45	24.84
hsa-miR-1249-3p	2.77	9.32	1.06	3.59	1.61	1	hsa-miR-1249-3p	1.52	26.29	7.22	hsa-miR-1249-3p	42.14	39.45	24.84
hsa-miR-1249-5p	2.77	9.32	1	3.59	1.61	1	hsa-miR-1249-5p	1.52	26.29	1.2	hsa-miR-1249-5p	42.14	39.45	24.84
hsa-miR-1250-5p	2.77	9.32	3.71	3.59	1.61	1	hsa-miR-1250-5p	1.52	26.29	1.2	hsa-miR-1250-5p	42.14	39.45	24.84
hsa-miR-1252-5p	2.77	9.32	9.15	3.59	1.61	1	hsa-miR-1252-5p	1.52	26.29	6.01	hsa-miR-1252-5p	42.14	39.45	24.84
hsa-miR-1253	2.77	9.32	1	3.59	1.61	1	hsa-miR-1253	1.52	26.29	1.2	hsa-miR-1253	42.14	39.45	24.84
hsa-miR-1254	2.77	9.32	1	3.59	1.61	1	hsa-miR-1254	1.52	26.29	1.2	hsa-miR-1254	42.14	39.45	24.84
hsa-miR-1255a	24.57	9.32	6.08	16.61	12.07	1.11	hsa-miR-1255a	12.71	144.58	10.82	hsa-miR-1255a	42.14	39.45	121.09
hsa-miR-1255b-5p	2.77	9.32	1	3.59	1.61	1	hsa-miR-1255b-5p	3.6	26.29	1.2	hsa-miR-1255b-5p	42.14	39.45	24.84
hsa-miR-1257	57.78	38.43	1.34	3.59	10.46	26.88	hsa-miR-1257	38.51	26.29	7.22	hsa-miR-1257	42.14	39.45	24.84
hsa-miR-1258	2.77	9.32	1	3.59	7.24	1	hsa-miR-1258	6.64	26.29	10.82	hsa-miR-1258	42.14	39.45	121.09
hsa-miR-125a-3p	2.77	9.32	1.48	3.59	1.61	1	hsa-miR-125a-3p	1.52	26.29	1.2	hsa-miR-125a-3p	42.14	39.45	24.84
hsa-miR-125a-5p	88.23	85.01	372.7	390	118.3	155.72	hsa-miR-125a-5p	140.21	26.29	245.32	hsa-miR-125a-5p	42.14	39.45	568.19
hsa-miR-125b-5p	93.77	411.09	57.82	117.13	26.56	28.86	hsa-miR-125b-5p	84.05	92	30.06	hsa-miR-125b-5p	42.14	78.89	71.41
hsa-miR-126-3p	2582.18	2572.53	11330	4106	3520.93	3301.33	hsa-miR-126-3p	3541.59	5086.54	20836.6	hsa-miR-126-3p	1885.62	1617.33	4194.68
hsa-miR-1260a	2.77	9.32	1	5.83	1.61	1	hsa-miR-1260a	1.52	26.29	1.2	hsa-miR-1260a	42.14	39.45	24.84
hsa-miR-1260b	88.23	9.32	109	16.61	126.35	130.94	hsa-miR-1260b	59.76	26.29	1.2	hsa-miR-1260b	42.14	39.45	24.84
hsa-miR-1261	2.77	9.32	1	5.83	1.61	1	hsa-miR-1261	1.52	26.29	8.42	hsa-miR-1261	42.14	39.45	24.84
hsa-miR-1262	7.96	9.32	1	3.59	1.61	1	hsa-miR-1262	2.09	26.29	16.84	hsa-miR-1262	410.83	276.13	24.84
hsa-miR-1264	2.77	9.32	1.06	3.59	1.61	1	hsa-miR-1264	1.52	39.43	4.81	hsa-miR-1264	42.14	39.45	24.84
hsa-miR-1266-5p	2.77	9.32	1	3.59	1.61	1	hsa-miR-1266-5p	1.52	26.29	1.2	hsa-miR-1266-5p	42.14	39.45	24.84
hsa-miR-1268a	30.1	112.96	1.34	48.92	4.02	38.78	hsa-miR-1268a	3.6	26.29	1.2	hsa-miR-1268a	242.29	39.45	24.84
hsa-miR-1268b	2.77	19.8	1	3.59	10.46	1	hsa-miR-1268b	1.52	276.01	9.62	hsa-miR-1268b	42.14	315.58	24.84
hsa-miR-1269a	2.77	9.32	1	3.59	1.61	1	hsa-miR-1269a	1.52	26.29	8.42	hsa-miR-1269a	42.14	39.45	24.84
hsa-miR-1269b	2.77	9.32	1	3.59	1.61	1	hsa-miR-1269b	1.52	26.29	1.2	hsa-miR-1269b	42.14	39.45	24.84
hsa-miR-127-3p	16.26	9.32	12.22	5.83	28.17	27.87	hsa-miR-127-3p	3.6	65.72	317.47	hsa-miR-127-3p	42.14	39.45	319.8
hsa-miR-127-5p	2.77	9.32	1	3.59	1.61	1	hsa-miR-127-5p	1.52	26.29	1.2	hsa-miR-127-5p	42.14	39.45	24.84
hsa-miR-1270	2.77	9.32	2.32	3.59	1.61	1	hsa-miR-1270	1.52	39.43	2.41	hsa-miR-1270	73.74	39.45	96.25
hsa-miR-1271-3p	2.77	9.32	1	3.59	1.61	1	hsa-miR-1271-3p	1.52	26.29	1.2	hsa-miR-1271-3p	42.14	39.45	170.77
hsa-miR-1271-5p	2.77	9.32	1.06	3.59	1.61	1	hsa-miR-1271-5p	1.52	26.29	1.2	hsa-miR-1271-5p	42.14	39.45	24.84
hsa-miR-1272	2.77	9.32	1	3.59	1.61	1	hsa-miR-1272	1.52	26.29	7.22	hsa-miR-1272	42.14	39.45	24.84
hsa-miR-1273c	2.77	9.32	1	3.59	1.61	1	hsa-miR-1273c	1.52	26.29	1.2	hsa-miR-1273c	42.14	39.45	24.84
hsa-miR-1275	2.77	9.32	1	3.59	1.61	1	hsa-miR-1275	1.52	26.29	4.81	hsa-miR-1275	42.14	39.45	24.84
hsa-miR-1276	2.77	9.32	1	3.59	1.61	1	hsa-miR-1276	1.52	26.29	1.2	hsa-miR-1276	42.14	39.45	24.84
hsa-miR-1277-3p	2.77	9.32	1.76	3.59	4.02	1	hsa-miR-1277-3p	1.52	144.58	1.2	hsa-miR-1277-3p	42.14	118.34	24.84
hsa-miR-1278	2.77	9.32	1	3.59	1.61	1	hsa-miR-1278	6.64	26.29	4.81	hsa-miR-1278	42.14	39.45	24.84
hsa-miR-1279	10.73	9.32	1	3.59	1.61	1	hsa-miR-1279	2.09	26.29	1.2	hsa-miR-1279	42.14	39.45	24.84
hsa-miR-128-1-5p	2.77	9.32	1	3.59	1.61	1	hsa-miR-128-1-5p	1.52	26.29	1.2	hsa-miR-128-1-5p	42.14	39.45	46.57
hsa-miR-128-2-5p	2.77	9.32	1	3.59	1.61	1	hsa-miR-128-2-5p	1.52	26.29	1.2	hsa-miR-128-2-5p	42.14	39.45	24.84
hsa-miR-128-3p	2.77	9.32	2.88	3.59	1.61	1	hsa-miR-128-3p	1.52	26.29	1.2	hsa-miR-128-3p	42.14	39.45	24.84
hsa-miR-1281	2.77	9.32	1	3.59	1.61	1	hsa-miR-1281	1.52	26.29	10.82	hsa-miR-1281	42.14	39.45	24.84
hsa-miR-1283	2.77	9.32	1	3.59	1.61	1	hsa-miR-1283	1.52	26.29	1.2	hsa-miR-1283	42.14	39.45	24.84
hsa-miR-1285-3p	2.77	9.32	1	5.83	1.61	1	hsa-miR-1285-3p	1.52	26.29	14.43	hsa-miR-1285-3p	326.56	118.34	24.84
hsa-miR-1285-5p	66.09	122.28	5.53	88.41	24.95	15.98	hsa-miR-1285-5p	38.51	39.43	10.82	hsa-miR-1285-5p	42.14	39.45	24.84
hsa-miR-1286	2.77	9.32	1	3.59	1.61	1	hsa-miR-1286	2.09	92	6.01	hsa-miR-1286	42.14	78.89	71.41
hsa-miR-1287-3p	13.49	9.32	1	9.42	1.61	3.1	hsa-miR-1287-3p	1.52	26.29	2.41	hsa-miR-1287-3p	42.14	78.89	24.84
hsa-miR-1287-5p	2.77	9.32	4.27	3.59	2.41	1	hsa-miR-1287-5p	1.52	26.29	18.04	hsa-miR-1287-5p	115.88	315.58	121.09
hsa-miR-1288-3p	2.77	9.32	1	3.59	1.61	1	hsa-miR-1288-3p	1.52	26.29	12.03	hsa-miR-1288-3p	42.14	39.45	24.84
hsa-miR-1289	2.77	9.32	1	3.59	1.61	1	hsa-miR-1289	1.52	26.29	1.2	hsa-miR-1289	42.14	39.45	24.84
hsa-miR-129-2-3p	2.77	9.32	1.06	3.59	1.61	1	hsa-miR-129-2-3p	1.52	26.29	4.81	hsa-miR-129-2-3p	200.15	157.79	195.61
hsa-miR-129-5p	2.77	9.32	2.18	3.59	1.61	1	hsa-miR-129-5p	1.52	26.29	3.61	hsa-miR-129-5p	42.14	39.45	24.84
hsa-miR-1290	1444.54	6532.06	44.57	1668.16	601.17	694.85	hsa-miR-1290	1034.19	26.29	13.23	hsa-miR-1290	42.14	157.79	46.57
hsa-miR-1291	2.77	9.32	1	3.59	1.61	1	hsa-miR-1291	1.52	26.29	1.2	hsa-miR-1291	42.14	39.45	24.84
hsa-miR-1293	2.77	9.32	1	3.59	1.61	1	hsa-miR-1293	1.52	26.29	1.2	hsa-miR-1293	42.14	39.45	24.84
hsa-miR-1295a	7.96	9.32	1	52.51	23.34	8.05	hsa-miR-1295a	20.3	144.58	14.43	hsa-miR-1295a	410.83	473.36	344.64
hsa-miR-1296-3p	2.77	9.32	1	3.59	1.61	1	hsa-miR-1296-3p	3.6	144.58	15.63	hsa-miR-1296-3p	42.14	78.89	71.41
hsa-miR-1296-5p	2.77	9.32	1.48	3.59	1.61	1	hsa-miR-1296-5p	1.52	26.29	1.2	hsa-miR-1296-5p	42.14	39.45	24.84
hsa-miR-1297	129.75	429.73	2.74	124.32	74.84	57.61	hsa-miR-1297	71.91	26.29	2.41	hsa-miR-1297	42.14	39.45	24.84
hsa-miR-1298-5p	2.77	9.32	1	3.59	2.41	1	hsa-miR-1298-5p	8.16	39.43	4.81	hsa-miR-1298-5p	42.14	39.45	24.84
hsa-miR-1299	30.1	10.48	2.88	45.33	16.9	8.05	hsa-miR-1299	20.3	276.01	27.66	hsa-miR-1299	200.15	670.6	24.84
hsa-miR-1301-3p	2.77	9.32	4.69	3.59	1.61	1	hsa-miR-1301-3p	1.52	26.29	1.2	hsa-miR-1301-3p	42.14	39.45	24.84
hsa-miR-1302	2.77	9.32	1	3.59	1.61	1	hsa-miR-1302	1.52	26.29	2.41	hsa-miR-1302	284.42	39.45	24.84
hsa-miR-1303	2.77	9.32	1	3.59	1.61	1	hsa-miR-1303	1.52	144.58	10.82	hsa-miR-1303	42.14	39.45	71.41
hsa-miR-1304-3p	2.77	9.32	1	3.59	1.61	1	hsa-miR-1304-3p	1.52	26.29	1.2	hsa-miR-1304-3p	42.14	39.45	24.84
hsa-miR-1304-5p	2.77	9.32	1	3.59	1.61	1	hsa-miR-1304-5p	1.52	26.29	1.2	hsa-miR-1304-5p	42.14	39.45	24.84
hsa-miR-1305	30.1	10.48	1.34	3.59	1.61	1	hsa-miR-1305	1.52	26.29	9.62	hsa-miR-1305	200.15	157.79	145.93
hsa-miR-1306-3p	5.19	9.32	1	13.01	1.61	1	hsa-miR-1306-3p	1.52	39.43	1.2	hsa-miR-1306-3p	42.14	39.45	24.84
hsa-miR-1306-5p	24.57	38.43	10.82	3.59	26.56	20.94	hsa-miR-1306-5p	12.71	118.29	7.22	hsa-miR-1306-5p	42.14	39.45	170.77
hsa-miR-1307-3p	10.73	9.32	2.46	5.83	12.07	4.09	hsa-miR-1307-3p	1.52	26.29	25.25	hsa-miR-1307-3p	42.14	39.45	96.25
hsa-miR-1307-5p	2.77	10.48	1	13.01	2.41	1	hsa-miR-1307-5p	14.23	197.15	7.22	hsa-miR-1307-5p	410.83	236.68	96.25
hsa-miR-130a-3p	1879.11	793.07	2982.1	856.74	1842.15	1087.31	hsa-miR-130a-3p	1100.97	407.45	1728.06	hsa-miR-130a-3p	242.29	197.23	866.26
hsa-miR-130b-3p	30.1	9.32	36.9	3.59	45.87	12.02	hsa-miR-130b-3p	9.68	26.29	8.42	hsa-miR-130b-3p	42.14	39.45	24.84
hsa-miR-132-3p	13.49	9.32	15.98	3.59	12.07	12.02	hsa-miR-132-3p	6.64	118.29	27.66	hsa-miR-132-3p	200.15	39.45	24.84
hsa-miR-1322	7.96	47.75	3.29	3.59	23.34	14.99	hsa-miR-1322	20.3	26.29	9.62	hsa-miR-1322	73.74	39.45	24.84
hsa-miR-1323	32.87	9.32	13.33	20.2	31.39	13.01	hsa-miR-1323	17.26	92	10.82	hsa-miR-1323	42.14	157.79	71.41
hsa-miR-133a-3p	2.77	9.32	3.43	3.59	1.61	10.03	hsa-miR-133a-3p	1.52	26.29	8.42	hsa-miR-133a-3p	115.88	39.45	24.84
hsa-miR-133a-5p	5.19	9.32	1.34	16.61	5.63	1.11	hsa-miR-133a-5p	3.6	223.44	8.42	hsa-miR-133a-5p	284.42	39.45	24.84
hsa-miR-133b	2.77	9.32	1	3.59	1.61	1	hsa-miR-133b	1.52	26.29	1.2	hsa-miR-133b	42.14	39.45	24.84
hsa-miR-134-3p	2.77	9.32	1	3.59	1.61	1	hsa-miR-134-3p	1.52	26.29	8.42	hsa-miR-134-3p	42.14	39.45	24.84
hsa-miR-134-5p+hsa-miR-6728-5p	2.77	9.32	1	3.59	1.61	1	hsa-miR-134-5p+hsa-miR-6728-5p	1.52	26.29	1.2	hsa-miR-134-5p+hsa-miR-6728-5p	42.14	39.45	24.84
hsa-miR-135a-5p	2.77	9.32	5.39	3.59	1.61	1	hsa-miR-135a-5p	1.52	26.29	1.2	hsa-miR-135a-5p	42.14	39.45	24.84
hsa-miR-135b-5p	2.77	9.32	1	3.59	1.61	1	hsa-miR-135b-5p	1.52	26.29	1.2	hsa-miR-135b-5p	42.14	39.45	24.84
hsa-miR-136-5p	2.77	9.32	33.56	3.59	33	8.05	hsa-miR-136-5p	1.52	26.29	24.05	hsa-miR-136-5p	42.14	39.45	24.84
hsa-miR-137	2.77	9.32	1	3.59	1.61	1	hsa-miR-137	1.52	26.29	1.2	hsa-miR-137	42.14	39.45	46.57
hsa-miR-138-5p	19.03	38.43	1	3.59	24.95	5.08	hsa-miR-138-5p	17.26	26.29	27.66	hsa-miR-138-5p	42.14	39.45	24.84
hsa-miR-139-3p	27.33	9.32	21.7	3.59	23.34	11.03	hsa-miR-139-3p	6.64	26.29	12.03	hsa-miR-139-3p	42.14	39.45	24.84
hsa-miR-139-5p	2.77	9.32	1	3.59	1.61	1	hsa-miR-139-5p	1.52	26.29	3.61	hsa-miR-139-5p	42.14	39.45	24.84
hsa-miR-140-3p	2.77	9.32	7.2	3.59	10.46	1	hsa-miR-140-3p	5.12	26.29	4.81	hsa-miR-140-3p	42.14	39.45	24.84
hsa-miR-140-5p	7.96	19.8	82.22	59.69	60.36	19.95	hsa-miR-140-5p	35.48	26.29	44.49	hsa-miR-140-5p	200.15	39.45	24.84
hsa-miR-141-3p	2.77	9.32	2.32	3.59	1.61	1	hsa-miR-141-3p	1.52	26.29	2.41	hsa-miR-141-3p	42.14	39.45	24.84
hsa-miR-142-3p	888.18	1007.35	7670.58	2203.12	1024.49	932.71	hsa-miR-142-3p	1003.83	460.02	1075.08	hsa-miR-142-3p	368.7	433.92	195.61
hsa-miR-142-5p	2.77	9.32	17.94	3.59	1.61	1	hsa-miR-142-5p	1.52	26.29	2.41	hsa-miR-142-5p	42.14	39.45	24.84
hsa-miR-143-3p	2.77	9.32	19.47	3.59	1.61	1	hsa-miR-143-3p	1.52	26.29	1.2	hsa-miR-143-3p	42.14	39.45	24.84
hsa-miR-144-3p	60.55	234.08	132.84	784.94	52.31	29.86	hsa-miR-144-3p	264.67	26.29	19.24	hsa-miR-144-3p	42.14	118.34	24.84
hsa-miR-145-5p	16.26	9.32	167.43	63.28	36.22	122.02	hsa-miR-145-5p	9.68	26.29	37.28	hsa-miR-145-5p	42.14	39.45	24.84
hsa-miR-1469	2.77	9.32	1	3.59	1.61	1	hsa-miR-1469	1.52	26.29	1.2	hsa-miR-1469	42.14	39.45	24.84
hsa-miR-146a-5p	489.59	327.24	938.17	397.18	639.8	532.32	hsa-miR-146a-5p	351.18	328.59	790.08	hsa-miR-146a-5p	42.14	236.68	220.45
hsa-miR-146b-3p	2.77	9.32	1	3.59	1.61	1	hsa-miR-146b-3p	1.52	26.29	1.2	hsa-miR-146b-3p	42.14	39.45	24.84
hsa-miR-146b-5p	2.77	9.32	29.23	5.83	2.41	2.11	hsa-miR-146b-5p	18.78	26.29	1.2	hsa-miR-146b-5p	42.14	39.45	24.84
hsa-miR-147a	2.77	9.32	1	3.59	1.61	1	hsa-miR-147a	1.52	26.29	6.01	hsa-miR-147a	42.14	39.45	24.84
hsa-miR-147b	2.77	9.32	1	3.59	1.61	1	hsa-miR-147b	1.52	26.29	1.2	hsa-miR-147b	42.14	39.45	24.84
hsa-miR-148a-3p	223.86	383.14	496.81	160.22	332.38	224.1	hsa-miR-148a-3p	390.64	26.29	188.8	hsa-miR-148a-3p	42.14	39.45	24.84
hsa-miR-148b-3p	362.26	411.09	755.63	232.03	285.7	181.49	hsa-miR-148b-3p	240.38	26.29	373.99	hsa-miR-148b-3p	115.88	39.45	96.25
hsa-miR-149-5p	24.57	131.6	1.9	34.56	44.26	16.97	hsa-miR-149-5p	49.14	144.58	9.62	hsa-miR-149-5p	73.74	276.13	319.8
hsa-miR-150-5p	569.86	2293.03	1134.66	3165.33	815.25	1083.35	hsa-miR-150-5p	1108.56	249.73	503.87	hsa-miR-150-5p	3613.22	20867.5	4666.62
hsa-miR-151a-3p	320.74	355.19	305.62	196.12	285.7	153.74	hsa-miR-151a-3p	120.48	26.29	66.14	hsa-miR-151a-3p	42.14	39.45	270.12
hsa-miR-151a-5p	32.87	9.32	211.77	48.92	55.53	66.52	hsa-miR-151a-5p	43.07	26.29	167.15	hsa-miR-151a-5p	42.14	39.45	24.84
hsa-miR-151b	2.77	9.32	1	3.59	1.61	1	hsa-miR-151b	1.52	26.29	1.2	hsa-miR-151b	42.14	39.45	24.84
hsa-miR-152-3p	2.77	9.32	17.24	3.59	7.24	1	hsa-miR-152-3p	3.6	26.29	12.03	hsa-miR-152-3p	42.14	39.45	24.84
hsa-miR-152-5p	2.77	9.32	1	3.59	1.61	1	hsa-miR-152-5p	1.52	26.29	1.2	hsa-miR-152-5p	42.14	39.45	24.84
hsa-miR-153-3p	7.96	66.38	1	23.79	12.07	1	hsa-miR-153-3p	5.12	26.29	9.62	hsa-miR-153-3p	410.83	39.45	24.84
hsa-miR-1537-3p	41.17	94.33	87.24	45.33	18.51	18.95	hsa-miR-1537-3p	33.96	26.29	125.07	hsa-miR-1537-3p	42.14	39.45	24.84
hsa-miR-154-5p	2.77	9.32	15.71	3.59	10.46	2.11	hsa-miR-154-5p	1.52	26.29	36.08	hsa-miR-154-5p	42.14	39.45	24.84
hsa-miR-155-5p	74.39	289.98	30.91	120.73	74.84	54.63	hsa-miR-155-5p	56.73	26.29	3.61	hsa-miR-155-5p	42.14	39.45	24.84
hsa-miR-15a-5p	149.12	29.11	1385.95	476.17	337.2	289.51	hsa-miR-15a-5p	258.6	26.29	1665.53	hsa-miR-15a-5p	42.14	39.45	121.09
hsa-miR-15b-5p	561.55	532.21	3282.2	1327.08	755.69	837.57	hsa-miR-15b-5p	715.45	249.73	1239.83	hsa-miR-15b-5p	42.14	39.45	96.25
hsa-miR-16-5p	841.12	1668.83	2914.19	1668.16	1457.46	1381.66	hsa-miR-16-5p	3380.71	26.29	452.16	hsa-miR-16-5p	158.01	39.45	195.61
hsa-miR-181a-2-3p	2.77	9.32	2.04	3.59	1.61	1	hsa-miR-181a-2-3p	1.52	26.29	1.2	hsa-miR-181a-2-3p	42.14	39.45	24.84
hsa-miR-181a-3p	2.77	9.32	14.59	3.59	1.61	3.1	hsa-miR-181a-3p	3.6	26.29	18.04	hsa-miR-181a-3p	42.14	39.45	24.84
hsa-miR-181a-5p	389.94	737.17	1038.72	1366.57	435.39	661.16	hsa-miR-181a-5p	217.61	3036.15	1616.23	hsa-miR-181a-5p	1379.98	1065.07	1064.97
hsa-miR-181b-2-3p	2.77	9.32	1	3.59	1.61	1	hsa-miR-181b-2-3p	1.52	26.29	7.22	hsa-miR-181b-2-3p	42.14	157.79	46.57
hsa-miR-181b-5p+hsa-miR-181d-5p	2.77	9.32	7.9	3.59	5.63	1	hsa-miR-181b-5p+hsa-miR-181d-5p	1.52	26.29	7.22	hsa-miR-181b-5p+hsa-miR-181d-5p	42.14	39.45	24.84
hsa-miR-181c-5p	2.77	9.32	14.03	3.59	1.61	1	hsa-miR-181c-5p	1.52	26.29	14.43	hsa-miR-181c-5p	42.14	39.45	24.84
hsa-miR-181d-3p	2.77	9.32	1	3.59	1.61	1	hsa-miR-181d-3p	1.52	26.29	1.2	hsa-miR-181d-3p	42.14	39.45	24.84
hsa-miR-182-3p	2.77	9.32	1	3.59	1.61	1	hsa-miR-182-3p	12.71	26.29	1.2	hsa-miR-182-3p	42.14	39.45	71.41
hsa-miR-182-5p	2.77	9.32	4.13	3.59	1.61	1	hsa-miR-182-5p	1.52	26.29	1.2	hsa-miR-182-5p	42.14	39.45	24.84
hsa-miR-1827	2.77	19.8	1.76	3.59	12.07	1	hsa-miR-1827	1.52	26.29	1.2	hsa-miR-1827	242.29	157.79	71.41
hsa-miR-183-5p	2.77	9.32	1	27.38	10.46	1	hsa-miR-183-5p	9.68	65.72	4.81	hsa-miR-183-5p	42.14	236.68	71.41
hsa-miR-184	2.77	9.32	1	3.59	1.61	1	hsa-miR-184	1.52	65.72	4.81	hsa-miR-184	42.14	39.45	24.84
hsa-miR-185-5p	306.9	140.91	501.97	178.17	269.6	218.16	hsa-miR-185-5p	314.75	26.29	70.95	hsa-miR-185-5p	42.14	39.45	24.84
hsa-miR-186-5p	96.53	243.39	39.13	52.51	45.87	37.78	hsa-miR-186-5p	55.21	302.3	9.62	hsa-miR-186-5p	115.88	39.45	96.25
hsa-miR-187-3p	2.77	9.32	1	3.59	1.61	1	hsa-miR-187-3p	1.52	26.29	15.63	hsa-miR-187-3p	42.14	39.45	24.84
hsa-miR-188-3p	2.77	9.32	1	3.59	1.61	1	hsa-miR-188-3p	1.52	26.29	3.61	hsa-miR-188-3p	42.14	39.45	24.84
hsa-miR-188-5p	27.33	38.43	26.86	48.92	33	23.91	hsa-miR-188-5p	24.85	92	33.67	hsa-miR-188-5p	326.56	315.58	344.64
hsa-miR-18a-5p	85.46	29.11	147.07	56.1	118.3	64.54	hsa-miR-18a-5p	55.21	223.44	58.92	hsa-miR-18a-5p	42.14	39.45	24.84
hsa-miR-18b-5p	2.77	9.32	8.04	3.59	1.61	1	hsa-miR-18b-5p	2.09	26.29	8.42	hsa-miR-18b-5p	42.14	39.45	24.84
hsa-miR-1908-3p	2.77	9.32	1	3.59	5.63	1	hsa-miR-1908-3p	1.52	26.29	7.22	hsa-miR-1908-3p	42.14	39.45	24.84
hsa-miR-1908-5p	16.26	9.32	12.78	3.59	15.29	3.1	hsa-miR-1908-5p	1.52	26.29	20.44	hsa-miR-1908-5p	42.14	39.45	24.84
hsa-miR-1909-3p	2.77	9.32	1	3.59	1.61	1	hsa-miR-1909-3p	1.52	26.29	1.2	hsa-miR-1909-3p	42.14	39.45	24.84
hsa-miR-190a-3p	2.77	9.32	1	3.59	1.61	1	hsa-miR-190a-3p	1.52	26.29	1.2	hsa-miR-190a-3p	42.14	39.45	24.84
hsa-miR-190a-5p	2.77	9.32	7.06	3.59	1.61	1	hsa-miR-190a-5p	1.52	26.29	6.01	hsa-miR-190a-5p	42.14	39.45	24.84
hsa-miR-190b	2.77	9.32	1	3.59	1.61	1	hsa-miR-190b	1.52	26.29	1.2	hsa-miR-190b	42.14	39.45	24.84
hsa-miR-191-5p	2117.16	970.09	5061.74	2580.11	3868.6	2980.23	hsa-miR-191-5p	1828	2010.96	9275.27	hsa-miR-191-5p	1674.93	3629.12	4467.91
hsa-miR-1910-3p	2.77	9.32	1.06	3.59	1.61	1	hsa-miR-1910-3p	1.52	26.29	1.2	hsa-miR-1910-3p	42.14	39.45	24.84
hsa-miR-1910-5p	2.77	9.32	2.04	3.59	1.61	1	hsa-miR-1910-5p	3.6	26.29	13.23	hsa-miR-1910-5p	42.14	78.89	24.84
hsa-miR-1915-3p	2.77	85.01	3.57	95.59	1.61	5.08	hsa-miR-1915-3p	1.52	26.29	1.2	hsa-miR-1915-3p	42.14	39.45	24.84
hsa-miR-192-5p	124.21	383.14	12.08	163.81	70.02	33.82	hsa-miR-192-5p	67.35	26.29	2.41	hsa-miR-192-5p	42.14	39.45	24.84
hsa-miR-193a-3p	2.77	9.32	1	3.59	1.61	1	hsa-miR-193a-3p	1.52	26.29	2.41	hsa-miR-193a-3p	42.14	39.45	24.84
hsa-miR-193a-5p+hsa-miR-193b-5p	2.77	38.43	1.2	3.59	1.61	1	hsa-miR-193a-5p+hsa-miR-193b-5p	1.52	26.29	1.2	hsa-miR-193a-5p+hsa-miR-193b-5p	42.14	39.45	24.84
hsa-miR-193b-3p	2.77	9.32	1	3.59	1.61	1	hsa-miR-193b-3p	1.52	26.29	13.23	hsa-miR-193b-3p	42.14	39.45	24.84
hsa-miR-194-5p	2.77	9.32	13.47	3.59	1.61	7.06	hsa-miR-194-5p	3.6	26.29	1.2	hsa-miR-194-5p	42.14	39.45	24.84
hsa-miR-195-5p	2.77	9.32	21.42	23.79	1.61	1.11	hsa-miR-195-5p	30.93	26.29	13.23	hsa-miR-195-5p	42.14	39.45	24.84
hsa-miR-196a-3p	2.77	9.32	1	3.59	1.61	1	hsa-miR-196a-3p	1.52	26.29	1.2	hsa-miR-196a-3p	42.14	39.45	24.84
hsa-miR-196a-5p	49.48	224.76	4.13	52.51	39.43	21.93	hsa-miR-196a-5p	37	354.88	32.47	hsa-miR-196a-5p	200.15	631.15	220.45
hsa-miR-196b-5p	2.77	9.32	9.85	5.83	1.61	7.06	hsa-miR-196b-5p	1.52	26.29	6.01	hsa-miR-196b-5p	42.14	39.45	24.84
hsa-miR-197-3p	132.52	10.48	99.1	81.23	169.81	236.99	hsa-miR-197-3p	121.99	26.29	13.23	hsa-miR-197-3p	42.14	39.45	24.84
hsa-miR-197-5p	21.8	131.6	8.18	38.15	5.63	16.97	hsa-miR-197-5p	9.68	65.72	15.63	hsa-miR-197-5p	200.15	39.45	46.57
hsa-miR-1972	2.77	9.32	1	3.59	5.63	6.07	hsa-miR-1972	5.12	170.87	19.24	hsa-miR-1972	115.88	236.68	170.77
hsa-miR-1973	2.77	9.32	1	3.59	1.61	1	hsa-miR-1973	6.64	39.43	1.2	hsa-miR-1973	42.14	39.45	24.84
hsa-miR-1976	2.77	9.32	1	3.59	1.61	1	hsa-miR-1976	2.09	26.29	1.2	hsa-miR-1976	42.14	39.45	24.84
hsa-miR-198	2.77	9.32	1	3.59	1.61	1	hsa-miR-198	1.52	39.43	1.2	hsa-miR-198	42.14	197.23	24.84
hsa-miR-199a-3p+hsa-miR-199b-3p	2692.9	970.09	7526.11	2436.49	4317.67	2053.59	hsa-miR-199a-3p+hsa-miR-199b-3p	1961.57	2589.27	5455.97	hsa-miR-199a-3p+hsa-miR-199b-3p	1379.98	1065.07	1586.59
hsa-miR-199a-5p	251.54	66.38	663.73	113.54	478.85	292.49	hsa-miR-199a-5p	231.27	65.72	135.89	hsa-miR-199a-5p	115.88	39.45	121.09
hsa-miR-199b-5p	2.77	9.32	24.07	3.59	16.9	4.09	hsa-miR-199b-5p	18.78	26.29	10.82	hsa-miR-199b-5p	42.14	39.45	24.84
hsa-miR-19a-3p	434.23	345.88	893.41	271.52	420.9	236.99	hsa-miR-19a-3p	442.25	26.29	26.46	hsa-miR-19a-3p	42.14	39.45	24.84
hsa-miR-19b-3p	655.67	550.84	1347.04	447.45	618.88	382.67	hsa-miR-19b-3p	738.22	26.29	113.04	hsa-miR-19b-3p	42.14	39.45	24.84
hsa-miR-200a-3p	2.77	9.32	1.06	3.59	18.51	1.11	hsa-miR-200a-3p	3.6	26.29	12.03	hsa-miR-200a-3p	42.14	78.89	71.41
hsa-miR-200b-3p	2.77	9.32	10.41	3.59	1.61	1	hsa-miR-200b-3p	1.52	26.29	4.81	hsa-miR-200b-3p	42.14	39.45	24.84
hsa-miR-200c-3p	2.77	9.32	20.87	3.59	2.41	15.98	hsa-miR-200c-3p	1.52	26.29	22.85	hsa-miR-200c-3p	42.14	39.45	71.41
hsa-miR-202-3p	2.77	9.32	1	3.59	1.61	1	hsa-miR-202-3p	1.52	26.29	1.2	hsa-miR-202-3p	42.14	39.45	24.84
hsa-miR-203a-3p	35.64	38.43	1	3.59	5.63	7.06	hsa-miR-203a-3p	14.23	26.29	1.2	hsa-miR-203a-3p	42.14	39.45	24.84
hsa-miR-203a-5p	2.77	9.32	1	5.83	10.46	1	hsa-miR-203a-5p	2.09	249.73	7.22	hsa-miR-203a-5p	73.74	39.45	24.84
hsa-miR-204-5p	2.77	9.32	1.76	3.59	1.61	1	hsa-miR-204-5p	1.52	26.29	1.2	hsa-miR-204-5p	42.14	39.45	24.84
hsa-miR-205-5p	2.77	9.32	1	3.59	1.61	1	hsa-miR-205-5p	1.52	26.29	1.2	hsa-miR-205-5p	42.14	39.45	24.84
hsa-miR-2053	2.77	9.32	1.06	3.59	1.61	1	hsa-miR-2053	12.71	39.43	97.41	hsa-miR-2053	42.14	78.89	369.48
hsa-miR-206	13.49	140.91	1	16.61	4.02	1	hsa-miR-206	9.68	65.72	1.2	hsa-miR-206	200.15	39.45	71.41
hsa-miR-208a-3p	5.19	38.43	1.76	3.59	8.85	6.07	hsa-miR-208a-3p	3.6	26.29	1.2	hsa-miR-208a-3p	42.14	39.45	24.84
hsa-miR-208b-3p	2.77	19.8	1	27.38	5.63	8.05	hsa-miR-208b-3p	5.12	170.87	4.81	hsa-miR-208b-3p	73.74	39.45	170.77
hsa-miR-208b-5p	2.77	9.32	1	3.59	1.61	1	hsa-miR-208b-5p	1.52	26.29	1.2	hsa-miR-208b-5p	42.14	39.45	24.84
hsa-miR-20a-5p+hsa-miR-20b-5p	1546.96	1221.63	2773.07	1280.4	1397.91	1120.02	hsa-miR-20a-5p+hsa-miR-20b-5p	1445.51	249.73	252.54	hsa-miR-20a-5p+hsa-miR-20b-5p	42.14	39.45	294.96
hsa-miR-21-5p	802.37	625.37	1000.93	418.72	697.75	350.96	hsa-miR-21-5p	577.33	302.3	580.83	hsa-miR-21-5p	73.74	39.45	96.25
hsa-miR-210-3p	2.77	9.32	7.62	3.59	1.61	3.1	hsa-miR-210-3p	1.52	26.29	7.22	hsa-miR-210-3p	42.14	39.45	46.57
hsa-miR-210-5p	2.77	9.32	1	3.59	1.61	1	hsa-miR-210-5p	1.52	26.29	2.41	hsa-miR-210-5p	42.14	39.45	24.84
hsa-miR-211-3p	2.77	9.32	1	3.59	1.61	1	hsa-miR-211-3p	1.52	26.29	1.2	hsa-miR-211-3p	42.14	39.45	24.84
hsa-miR-211-5p	2.77	9.32	1	3.59	1.61	1	hsa-miR-211-5p	1.52	26.29	9.62	hsa-miR-211-5p	42.14	39.45	24.84
hsa-miR-2110	2.77	9.32	1.48	3.59	2.41	1	hsa-miR-2110	1.52	26.29	9.62	hsa-miR-2110	42.14	39.45	24.84
hsa-miR-2113	2.77	9.32	1	3.59	1.61	1	hsa-miR-2113	1.52	26.29	1.2	hsa-miR-2113	42.14	39.45	24.84
hsa-miR-2116-5p	401.01	1137.78	13.75	318.19	158.54	168.6	hsa-miR-2116-5p	214.58	26.29	1.2	hsa-miR-2116-5p	42.14	39.45	24.84
hsa-miR-2117	52.25	94.33	38.58	20.2	29.78	26.88	hsa-miR-2117	20.3	26.29	1.2	hsa-miR-2117	42.14	39.45	24.84
hsa-miR-212-3p	5.19	19.8	1.34	9.42	12.07	1	hsa-miR-212-3p	8.16	170.87	33.67	hsa-miR-212-3p	200.15	157.79	96.25
hsa-miR-214-3p	2.77	9.32	1	3.59	1.61	1	hsa-miR-214-3p	1.52	26.29	1.2	hsa-miR-214-3p	42.14	39.45	24.84
hsa-miR-215-5p	2.77	9.32	1	3.59	1.61	1	hsa-miR-215-5p	3.6	26.29	1.2	hsa-miR-215-5p	42.14	39.45	24.84
hsa-miR-216a-5p	2.77	9.32	11.1	3.59	1.61	1	hsa-miR-216a-5p	5.12	26.29	6.01	hsa-miR-216a-5p	115.88	631.15	24.84
hsa-miR-216b-5p	121.45	327.24	4.13	88.41	39.43	56.61	hsa-miR-216b-5p	49.14	26.29	2.41	hsa-miR-216b-5p	42.14	39.45	24.84
hsa-miR-217	2.77	9.32	1	3.59	7.24	1	hsa-miR-217	18.78	39.43	3.61	hsa-miR-217	73.74	78.89	24.84
hsa-miR-218-5p	2.77	9.32	1	3.59	1.61	1	hsa-miR-218-5p	1.52	26.29	1.2	hsa-miR-218-5p	42.14	39.45	24.84
hsa-miR-219a-1-3p	2.77	9.32	1	3.59	1.61	1	hsa-miR-219a-1-3p	1.52	26.29	1.2	hsa-miR-219a-1-3p	42.14	39.45	24.84
hsa-miR-219a-2-3p	107.61	327.24	15.29	63.28	60.36	121.03	hsa-miR-219a-2-3p	172.08	26.29	1.2	hsa-miR-219a-2-3p	42.14	39.45	24.84
hsa-miR-219a-5p	2.77	66.38	1.76	3.59	16.9	1	hsa-miR-219a-5p	9.68	26.29	13.23	hsa-miR-219a-5p	42.14	157.79	71.41
hsa-miR-219b-3p	43.94	94.33	1	3.59	13.68	20.94	hsa-miR-219b-3p	23.34	26.29	1.2	hsa-miR-219b-3p	158.01	78.89	270.12
hsa-miR-22-3p	453.6	588.11	674.33	267.93	451.48	278.61	hsa-miR-22-3p	320.82	3141.3	1445.47	hsa-miR-22-3p	42.14	39.45	121.09
hsa-miR-221-3p	351.19	131.6	507.83	206.89	543.23	589.8	hsa-miR-221-3p	269.22	26.29	55.32	hsa-miR-221-3p	42.14	39.45	24.84
hsa-miR-221-5p	2.77	9.32	1.06	3.59	1.61	1	hsa-miR-221-5p	1.52	26.29	1.2	hsa-miR-221-5p	42.14	39.45	24.84
hsa-miR-222-3p	434.23	774.44	236.46	440.27	213.27	121.03	hsa-miR-222-3p	234.31	26.29	40.89	hsa-miR-222-3p	42.14	39.45	24.84
hsa-miR-223-3p	17988.8	9215.22	33091.8	16535.7	21073.3	13232.7	hsa-miR-223-3p	11552.5	13997.9	28838.4	hsa-miR-223-3p	7869.03	7652.71	12962.8
hsa-miR-224-5p	2.77	9.32	1	3.59	1.61	1	hsa-miR-224-5p	1.52	26.29	1.2	hsa-miR-224-5p	42.14	39.45	24.84
hsa-miR-2278	2.77	9.32	1	3.59	1.61	1	hsa-miR-2278	1.52	26.29	1.2	hsa-miR-2278	42.14	39.45	24.84
hsa-miR-23a-3p	3703.21	3970.01	7832.9	4712.77	3941.03	2303.34	hsa-miR-23a-3p	2133.08	5770.01	6567.13	hsa-miR-23a-3p	3823.91	3195.21	4890.17
hsa-miR-23b-3p	93.77	103.65	261.14	142.27	105.43	116.08	hsa-miR-23b-3p	94.67	26.29	114.24	hsa-miR-23b-3p	242.29	39.45	24.84
hsa-miR-23c	2.77	9.32	1	3.59	1.61	1	hsa-miR-23c	1.52	26.29	6.01	hsa-miR-23c	42.14	39.45	24.84
hsa-miR-24-3p	376.1	150.23	518.98	142.27	509.43	396.55	hsa-miR-24-3p	270.74	26.29	28.86	hsa-miR-24-3p	42.14	39.45	24.84
hsa-miR-25-3p	755.31	1035.3	1178.59	1025.49	1109.8	691.88	hsa-miR-25-3p	1172.31	39.43	1314.39	hsa-miR-25-3p	368.7	197.23	816.58
hsa-miR-25-5p	2.77	9.32	1	3.59	1.61	1	hsa-miR-25-5p	5.12	26.29	2.41	hsa-miR-25-5p	42.14	39.45	24.84
hsa-miR-2682-5p	21.8	57.06	1	30.97	44.26	26.88	hsa-miR-2682-5p	37	26.29	1.2	hsa-miR-2682-5p	42.14	39.45	24.84
hsa-miR-26a-5p	1546.96	2134.65	6839.04	2863.74	1476.78	2171.53	hsa-miR-26a-5p	1878.09	1090.91	1796.61	hsa-miR-26a-5p	200.15	157.79	195.61
hsa-miR-26b-5p	124.21	243.39	409.65	346.92	134.4	128.96	hsa-miR-26b-5p	231.27	276.01	232.09	hsa-miR-26b-5p	115.88	39.45	170.77
hsa-miR-27a-3p	2.77	9.32	18.36	3.59	13.68	1	hsa-miR-27a-3p	1.52	26.29	9.62	hsa-miR-27a-3p	42.14	39.45	24.84
hsa-miR-27b-3p	126.98	9.32	231.3	30.97	160.15	106.17	hsa-miR-27b-3p	105.3	26.29	76.96	hsa-miR-27b-3p	42.14	39.45	24.84
hsa-miR-28-3p	52.25	38.43	67.16	38.15	49.09	63.55	hsa-miR-28-3p	33.96	26.29	18.04	hsa-miR-28-3p	73.74	39.45	24.84
hsa-miR-28-5p	121.45	66.38	611.72	278.7	152.1	159.68	hsa-miR-28-5p	100.74	854.33	1361.29	hsa-miR-28-5p	115.88	39.45	344.64
hsa-miR-296-3p	2.77	9.32	1	3.59	1.61	1	hsa-miR-296-3p	1.52	26.29	3.61	hsa-miR-296-3p	42.14	39.45	96.25
hsa-miR-296-5p	2.77	9.32	18.22	9.42	13.68	1	hsa-miR-296-5p	17.26	26.29	4.81	hsa-miR-296-5p	42.14	39.45	24.84
hsa-miR-297	2.77	9.32	1	3.59	1.61	1	hsa-miR-297	1.52	26.29	1.2	hsa-miR-297	42.14	39.45	24.84
hsa-miR-298	2.77	9.32	1	3.59	1.61	1	hsa-miR-298	1.52	26.29	1.2	hsa-miR-298	42.14	39.45	24.84
hsa-miR-299-3p	2.77	9.32	34.25	23.79	24.95	16.97	hsa-miR-299-3p	15.75	26.29	19.24	hsa-miR-299-3p	42.14	39.45	24.84
hsa-miR-299-5p	13.49	29.11	8.04	77.64	8.85	14	hsa-miR-299-5p	26.37	92	12.03	hsa-miR-299-5p	42.14	39.45	145.93
hsa-miR-29a-3p	88.23	29.11	202.01	109.95	58.75	18.95	hsa-miR-29a-3p	94.67	26.29	209.24	hsa-miR-29a-3p	42.14	276.13	24.84
hsa-miR-29b-3p	60.55	29.11	652.3	253.57	86.11	38.78	hsa-miR-29b-3p	184.22	39.43	975.27	hsa-miR-29b-3p	42.14	39.45	24.84
hsa-miR-29c-3p	68.85	9.32	273.83	135.09	73.24	46.7	hsa-miR-29c-3p	120.48	92	67.34	hsa-miR-29c-3p	42.14	39.45	24.84
hsa-miR-300	2.77	9.32	1	3.59	1.61	1	hsa-miR-300	1.52	26.29	1.2	hsa-miR-300	42.14	39.45	24.84
hsa-miR-301a-3p	24.57	66.38	146.23	34.56	98.99	52.65	hsa-miR-301a-3p	40.03	26.29	57.72	hsa-miR-301a-3p	42.14	39.45	24.84
hsa-miR-301a-5p	2.77	9.32	1.2	27.38	10.46	2.11	hsa-miR-301a-5p	24.85	118.29	18.04	hsa-miR-301a-5p	115.88	118.34	24.84
hsa-miR-301b-3p	7.96	9.32	4.41	3.59	4.02	1	hsa-miR-301b-3p	17.26	26.29	3.61	hsa-miR-301b-3p	42.14	39.45	24.84
hsa-miR-301b-5p	2.77	9.32	1	13.01	2.41	1.11	hsa-miR-301b-5p	1.52	39.43	3.61	hsa-miR-301b-5p	42.14	39.45	24.84
hsa-miR-302a-3p	2.77	9.32	1	3.59	1.61	1	hsa-miR-302a-3p	1.52	26.29	1.2	hsa-miR-302a-3p	42.14	39.45	24.84
hsa-miR-302a-5p	66.09	187.5	3.57	23.79	12.07	17.96	hsa-miR-302a-5p	20.3	26.29	9.62	hsa-miR-302a-5p	158.01	39.45	24.84
hsa-miR-302b-3p	113.14	597.42	5.25	149.45	44.26	57.61	hsa-miR-302b-3p	91.64	26.29	45.7	hsa-miR-302b-3p	200.15	39.45	121.09
hsa-miR-302c-3p	2.77	9.32	1	3.59	1.61	1	hsa-miR-302c-3p	1.52	26.29	1.2	hsa-miR-302c-3p	42.14	39.45	24.84
hsa-miR-302d-3p	2.77	9.32	1	3.59	1.61	1	hsa-miR-302d-3p	1.52	26.29	22.85	hsa-miR-302d-3p	42.14	39.45	24.84
hsa-miR-302e	2.77	19.8	1	3.59	1.61	1	hsa-miR-302e	1.52	302.3	6.01	hsa-miR-302e	42.14	197.23	24.84
hsa-miR-302f	2.77	9.32	1	3.59	1.61	1	hsa-miR-302f	1.52	26.29	2.41	hsa-miR-302f	42.14	39.45	24.84
hsa-miR-3065-3p	2.77	9.32	1	3.59	1.61	1	hsa-miR-3065-3p	1.52	26.29	1.2	hsa-miR-3065-3p	42.14	39.45	24.84
hsa-miR-3065-5p	2.77	9.32	1	3.59	10.46	31.84	hsa-miR-3065-5p	1.52	26.29	1.2	hsa-miR-3065-5p	42.14	39.45	24.84
hsa-miR-3074-3p	2.77	9.32	1	3.59	1.61	1	hsa-miR-3074-3p	1.52	26.29	16.84	hsa-miR-3074-3p	42.14	39.45	24.84
hsa-miR-30a-3p	2.77	9.32	1	3.59	2.41	1	hsa-miR-30a-3p	1.52	26.29	6.01	hsa-miR-30a-3p	42.14	39.45	24.84
hsa-miR-30a-5p	91	252.71	71.21	102.77	47.48	37.78	hsa-miR-30a-5p	97.71	26.29	1.2	hsa-miR-30a-5p	42.14	39.45	24.84
hsa-miR-30b-5p	32.87	9.32	424.02	138.68	76.45	135.9	hsa-miR-30b-5p	105.3	92	115.44	hsa-miR-30b-5p	42.14	39.45	24.84
hsa-miR-30c-5p	2.77	9.32	124.06	56.1	21.73	54.63	hsa-miR-30c-5p	24.85	118.29	4.81	hsa-miR-30c-5p	42.14	157.79	24.84
hsa-miR-30d-5p	359.49	746.49	307.58	314.6	274.43	144.82	hsa-miR-30d-5p	241.9	223.44	75.76	hsa-miR-30d-5p	42.14	355.02	24.84
hsa-miR-30e-3p	2.77	9.32	73.58	3.59	37.82	13.01	hsa-miR-30e-3p	8.16	26.29	40.89	hsa-miR-30e-3p	42.14	39.45	24.84
hsa-miR-30e-5p	384.4	1165.73	92.82	336.15	140.84	131.93	hsa-miR-30e-5p	247.97	39.43	12.03	hsa-miR-30e-5p	42.14	39.45	121.09
hsa-miR-31-5p	2.77	9.32	1	3.59	1.61	1	hsa-miR-31-5p	1.52	26.29	2.41	hsa-miR-31-5p	42.14	39.45	24.84
hsa-miR-3127-5p	2.77	9.32	1	3.59	1.61	1	hsa-miR-3127-5p	1.52	26.29	1.2	hsa-miR-3127-5p	42.14	118.34	24.84
hsa-miR-3130-3p	2.77	9.32	1	3.59	1.61	1	hsa-miR-3130-3p	1.52	26.29	1.2	hsa-miR-3130-3p	42.14	39.45	24.84
hsa-miR-3131	2.77	9.32	1	3.59	13.68	1	hsa-miR-3131	12.71	170.87	2.41	hsa-miR-3131	42.14	39.45	24.84
hsa-miR-3136-5p	110.37	140.91	1.9	16.61	10.46	31.84	hsa-miR-3136-5p	18.78	26.29	10.82	hsa-miR-3136-5p	42.14	39.45	24.84
hsa-miR-3140-3p	2.77	9.32	1	3.59	1.61	1	hsa-miR-3140-3p	1.52	26.29	1.2	hsa-miR-3140-3p	42.14	39.45	24.84
hsa-miR-3140-5p	2.77	9.32	1	3.59	1.61	1	hsa-miR-3140-5p	1.52	26.29	1.2	hsa-miR-3140-5p	42.14	39.45	24.84
hsa-miR-3144-3p	2.77	9.32	1	3.59	1.61	1	hsa-miR-3144-3p	1.52	118.29	9.62	hsa-miR-3144-3p	42.14	1025.62	195.61
hsa-miR-3144-5p	30.1	9.32	1	3.59	1.61	1	hsa-miR-3144-5p	12.71	26.29	1.2	hsa-miR-3144-5p	42.14	39.45	24.84
hsa-miR-3147	2.77	9.32	1.34	3.59	1.61	1	hsa-miR-3147	8.16	26.29	3.61	hsa-miR-3147	42.14	118.34	46.57
hsa-miR-3150b-3p	2.77	9.32	1	3.59	1.61	1	hsa-miR-3150b-3p	1.52	26.29	1.2	hsa-miR-3150b-3p	42.14	39.45	24.84
hsa-miR-3151-5p	2.77	9.32	1	3.59	5.63	1	hsa-miR-3151-5p	1.52	26.29	1.2	hsa-miR-3151-5p	42.14	39.45	24.84
hsa-miR-3158-3p	2.77	9.32	1	3.59	1.61	1	hsa-miR-3158-3p	1.52	26.29	3.61	hsa-miR-3158-3p	42.14	39.45	24.84
hsa-miR-3161	113.14	262.03	4.41	66.87	53.92	43.73	hsa-miR-3161	59.76	26.29	4.81	hsa-miR-3161	42.14	39.45	24.84
hsa-miR-3164	2.77	9.32	1	5.83	1.61	1	hsa-miR-3164	1.52	26.29	2.41	hsa-miR-3164	42.14	39.45	24.84
hsa-miR-3168	5.19	85.01	1.34	3.59	5.63	1	hsa-miR-3168	23.34	26.29	12.03	hsa-miR-3168	42.14	39.45	24.84
hsa-miR-3179	2.77	9.32	1	3.59	1.61	1	hsa-miR-3179	1.52	26.29	2.41	hsa-miR-3179	42.14	39.45	24.84
hsa-miR-3180	2.77	9.32	1	3.59	1.61	1	hsa-miR-3180	1.52	26.29	6.01	hsa-miR-3180	42.14	315.58	24.84
hsa-miR-3180-3p	2.77	9.32	1	3.59	1.61	1	hsa-miR-3180-3p	1.52	26.29	1.2	hsa-miR-3180-3p	42.14	39.45	24.84
hsa-miR-3180-5p	2.77	9.32	1	3.59	1.61	1	hsa-miR-3180-5p	1.52	26.29	7.22	hsa-miR-3180-5p	42.14	39.45	24.84
hsa-miR-3182	2.77	9.32	1	3.59	1.61	1	hsa-miR-3182	1.52	26.29	1.2	hsa-miR-3182	42.14	39.45	24.84
hsa-miR-3185	2.77	9.32	1	9.42	1.61	1	hsa-miR-3185	1.52	26.29	1.2	hsa-miR-3185	42.14	39.45	24.84
hsa-miR-3190-3p	2.77	9.32	1.34	3.59	1.61	1	hsa-miR-3190-3p	1.52	26.29	1.2	hsa-miR-3190-3p	42.14	39.45	24.84
hsa-miR-3192-5p	2.77	9.32	1	3.59	1.61	1	hsa-miR-3192-5p	1.52	26.29	1.2	hsa-miR-3192-5p	42.14	39.45	24.84
hsa-miR-3195	2.77	9.32	1	3.59	1.61	1	hsa-miR-3195	1.52	26.29	1.2	hsa-miR-3195	42.14	39.45	24.84
hsa-miR-3196	2.77	9.32	1	13.01	2.41	1	hsa-miR-3196	2.09	26.29	1.2	hsa-miR-3196	42.14	39.45	24.84
hsa-miR-32-5p	68.85	187.5	167.99	16.61	55.53	28.86	hsa-miR-32-5p	50.66	144.58	39.68	hsa-miR-32-5p	42.14	39.45	24.84
hsa-miR-3202	2.77	9.32	1.06	3.59	5.63	1	hsa-miR-3202	1.52	26.29	2.41	hsa-miR-3202	42.14	39.45	24.84
hsa-miR-320a	2.77	9.32	9.43	3.59	2.41	1	hsa-miR-320a	1.52	26.29	6.01	hsa-miR-320a	42.14	39.45	24.84
hsa-miR-320b	2.77	9.32	1	3.59	1.61	1	hsa-miR-320b	1.52	26.29	3.61	hsa-miR-320b	42.14	39.45	24.84
hsa-miR-320c	2.77	9.32	1	3.59	1.61	1	hsa-miR-320c	1.52	26.29	1.2	hsa-miR-320c	42.14	39.45	24.84
hsa-miR-320d	2.77	9.32	1	3.59	1.61	1	hsa-miR-320d	1.52	26.29	1.2	hsa-miR-320d	42.14	39.45	24.84
hsa-miR-320e	5840.09	3997.96	40.11	856.74	499.77	284.56	hsa-miR-320e	727.59	565.17	88.99	hsa-miR-320e	1000.75	39.45	1487.23
hsa-miR-323a-3p	7.96	9.32	27	3.59	71.63	42.74	hsa-miR-323a-3p	23.34	276.01	109.43	hsa-miR-323a-3p	42.14	39.45	46.57
hsa-miR-323a-5p	2.77	9.32	1	3.59	1.61	1	hsa-miR-323a-5p	1.52	26.29	1.2	hsa-miR-323a-5p	42.14	39.45	24.84
hsa-miR-323b-3p	5.19	38.43	1.2	27.38	1.61	1	hsa-miR-323b-3p	1.52	407.45	15.63	hsa-miR-323b-3p	158.01	276.13	170.77
hsa-miR-323b-5p	2.77	9.32	1	3.59	1.61	1	hsa-miR-323b-5p	1.52	26.29	1.2	hsa-miR-323b-5p	42.14	39.45	24.84
hsa-miR-324-3p	7.96	9.32	5.94	20.2	16.9	4.09	hsa-miR-324-3p	15.75	26.29	14.43	hsa-miR-324-3p	42.14	433.92	369.48
hsa-miR-324-5p	10.73	9.32	99.79	9.42	55.53	49.68	hsa-miR-324-5p	41.55	26.29	24.05	hsa-miR-324-5p	42.14	39.45	24.84
hsa-miR-325	2.77	9.32	1	3.59	1.61	1	hsa-miR-325	2.09	197.15	7.22	hsa-miR-325	242.29	78.89	24.84
hsa-miR-326	2.77	9.32	1.48	3.59	1.61	1	hsa-miR-326	1.52	26.29	4.81	hsa-miR-326	42.14	39.45	24.84
hsa-miR-328-3p	2.77	9.32	5.39	3.59	1.61	1	hsa-miR-328-3p	1.52	26.29	32.47	hsa-miR-328-3p	42.14	39.45	24.84
hsa-miR-328-5p	2.77	9.32	1	3.59	1.61	1	hsa-miR-328-5p	6.64	26.29	25.25	hsa-miR-328-5p	42.14	39.45	24.84
hsa-miR-329-3p	2.77	9.32	1	3.59	1.61	1	hsa-miR-329-3p	1.52	26.29	1.2	hsa-miR-329-3p	42.14	39.45	24.84
hsa-miR-329-5p	2.77	9.32	1	3.59	1.61	1	hsa-miR-329-5p	1.52	26.29	3.61	hsa-miR-329-5p	42.14	39.45	24.84
hsa-miR-330-3p	2.77	9.32	1.9	3.59	1.61	1	hsa-miR-330-3p	1.52	26.29	1.2	hsa-miR-330-3p	42.14	39.45	24.84
hsa-miR-330-5p	2.77	9.32	1.62	3.59	1.61	1	hsa-miR-330-5p	1.52	26.29	3.61	hsa-miR-330-5p	42.14	39.45	24.84
hsa-miR-331-3p	2.77	9.32	81.11	20.2	37.82	54.63	hsa-miR-331-3p	20.3	26.29	1.2	hsa-miR-331-3p	42.14	39.45	24.84
hsa-miR-331-5p	2.77	9.32	3.43	3.59	1.61	1	hsa-miR-331-5p	1.52	26.29	1.2	hsa-miR-331-5p	42.14	39.45	24.84
hsa-miR-335-5p	7.96	9.32	120.29	16.61	44.26	22.92	hsa-miR-335-5p	40.03	26.29	9.62	hsa-miR-335-5p	42.14	39.45	24.84
hsa-miR-337-3p	57.78	38.43	14.31	38.15	47.48	24.9	hsa-miR-337-3p	26.37	144.58	10.82	hsa-miR-337-3p	284.42	78.89	24.84
hsa-miR-337-5p	10.73	9.32	17.1	3.59	53.92	12.02	hsa-miR-337-5p	15.75	26.29	64.94	hsa-miR-337-5p	42.14	39.45	24.84
hsa-miR-338-5p	2.77	9.32	1	3.59	1.61	1	hsa-miR-338-5p	1.52	39.43	9.62	hsa-miR-338-5p	42.14	39.45	24.84
hsa-miR-339-3p	2.77	9.32	1	3.59	1.61	1	hsa-miR-339-3p	1.52	26.29	9.62	hsa-miR-339-3p	42.14	39.45	24.84
hsa-miR-339-5p	2.77	9.32	69.39	41.74	1.61	1	hsa-miR-339-5p	1.52	26.29	7.22	hsa-miR-339-5p	42.14	39.45	24.84
hsa-miR-33a-5p	13.49	9.32	19.33	3.59	10.46	1	hsa-miR-33a-5p	1.52	26.29	1.2	hsa-miR-33a-5p	42.14	39.45	46.57
hsa-miR-33b-5p	19.03	9.32	1	3.59	1.61	1.11	hsa-miR-33b-5p	6.64	26.29	7.22	hsa-miR-33b-5p	42.14	39.45	24.84
hsa-miR-340-5p	110.37	215.45	424.85	120.73	113.47	62.56	hsa-miR-340-5p	137.17	118.29	294.62	hsa-miR-340-5p	42.14	39.45	170.77
hsa-miR-342-3p	171.27	252.71	226.83	346.92	134.4	166.62	hsa-miR-342-3p	188.78	26.29	49.3	hsa-miR-342-3p	42.14	276.13	220.45
hsa-miR-342-5p	2.77	9.32	1.48	3.59	1.61	1	hsa-miR-342-5p	1.52	26.29	1.2	hsa-miR-342-5p	42.14	39.45	24.84
hsa-miR-345-3p	2.77	9.32	1.34	3.59	1.61	1	hsa-miR-345-3p	1.52	223.44	1.2	hsa-miR-345-3p	42.14	39.45	24.84
hsa-miR-345-5p	2.77	10.48	1.48	3.59	1.61	1	hsa-miR-345-5p	1.52	26.29	18.04	hsa-miR-345-5p	42.14	39.45	24.84
hsa-miR-346	2.77	9.32	1.2	3.59	4.02	1.11	hsa-miR-346	5.12	223.44	3.61	hsa-miR-346	115.88	39.45	71.41
hsa-miR-34a-5p	2.77	9.32	1	38.15	7.24	5.08	hsa-miR-34a-5p	14.23	26.29	9.62	hsa-miR-34a-5p	42.14	39.45	24.84
hsa-miR-34b-3p	2.77	9.32	1	3.59	1.61	1	hsa-miR-34b-3p	1.52	26.29	1.2	hsa-miR-34b-3p	42.14	39.45	24.84
hsa-miR-34c-3p	2.77	9.32	1.2	3.59	1.61	1	hsa-miR-34c-3p	1.52	26.29	1.2	hsa-miR-34c-3p	42.14	39.45	24.84
hsa-miR-34c-5p	2.77	9.32	1.62	3.59	1.61	1	hsa-miR-34c-5p	1.52	26.29	2.41	hsa-miR-34c-5p	42.14	39.45	24.84
hsa-miR-3605-3p	2.77	9.32	7.62	3.59	1.61	1	hsa-miR-3605-3p	1.52	26.29	1.2	hsa-miR-3605-3p	42.14	39.45	24.84
hsa-miR-3605-5p	2.77	9.32	1	3.59	1.61	1	hsa-miR-3605-5p	1.52	26.29	3.61	hsa-miR-3605-5p	42.14	39.45	24.84
hsa-miR-361-3p	24.57	9.32	48.62	13.01	36.22	24.9	hsa-miR-361-3p	8.16	26.29	27.66	hsa-miR-361-3p	42.14	39.45	24.84
hsa-miR-361-5p	417.62	178.18	243.57	113.54	298.57	205.27	hsa-miR-361-5p	146.28	26.29	57.72	hsa-miR-361-5p	42.14	39.45	24.84
hsa-miR-3613-3p	2.77	9.32	1	3.59	8.85	5.08	hsa-miR-3613-3p	1.52	26.29	10.82	hsa-miR-3613-3p	242.29	39.45	24.84
hsa-miR-3613-5p	2.77	9.32	1	3.59	1.61	1	hsa-miR-3613-5p	1.52	26.29	1.2	hsa-miR-3613-5p	73.74	39.45	24.84
hsa-miR-3614-3p	2.77	9.32	1	3.59	1.61	1	hsa-miR-3614-3p	1.52	26.29	1.2	hsa-miR-3614-3p	42.14	39.45	24.84
hsa-miR-3614-5p	7.96	9.32	1	3.59	1.61	1	hsa-miR-3614-5p	1.52	26.29	4.81	hsa-miR-3614-5p	42.14	39.45	24.84
hsa-miR-3615	2.77	9.32	1	27.38	1.61	1	hsa-miR-3615	1.52	26.29	1.2	hsa-miR-3615	42.14	78.89	24.84
hsa-miR-362-3p	2.77	9.32	8.87	3.59	1.61	4.09	hsa-miR-362-3p	1.52	26.29	1.2	hsa-miR-362-3p	42.14	39.45	24.84
hsa-miR-362-5p	2.77	9.32	9.85	13.01	5.63	1	hsa-miR-362-5p	1.52	26.29	22.85	hsa-miR-362-5p	42.14	39.45	24.84
hsa-miR-363-3p	35.64	29.11	26.44	84.82	23.34	19.95	hsa-miR-363-3p	38.51	354.88	30.06	hsa-miR-363-3p	452.97	828.39	617.87
hsa-miR-363-5p	2.77	9.32	1	3.59	5.63	1	hsa-miR-363-5p	21.82	26.29	3.61	hsa-miR-363-5p	42.14	39.45	24.84
hsa-miR-365a-3p+hsa-miR-365b-3p	10.73	150.23	4.69	20.2	5.63	10.03	hsa-miR-365a-3p+hsa-miR-365b-3p	26.37	26.29	1.2	hsa-miR-365a-3p+hsa-miR-365b-3p	158.01	39.45	24.84
hsa-miR-365b-5p	2.77	9.32	1.48	3.59	1.61	1	hsa-miR-365b-5p	1.52	26.29	1.2	hsa-miR-365b-5p	42.14	39.45	24.84
hsa-miR-367-3p	2.77	9.32	1	16.61	15.29	1	hsa-miR-367-3p	1.52	26.29	10.82	hsa-miR-367-3p	42.14	39.45	24.84
hsa-miR-369-3p	19.03	9.32	3.16	3.59	7.24	10.03	hsa-miR-369-3p	1.52	26.29	1.2	hsa-miR-369-3p	42.14	39.45	24.84
hsa-miR-369-5p	2.77	9.32	1	3.59	1.61	1	hsa-miR-369-5p	1.52	26.29	1.2	hsa-miR-369-5p	42.14	39.45	24.84
hsa-miR-3690	2.77	19.8	1	3.59	1.61	1	hsa-miR-3690	1.52	170.87	7.22	hsa-miR-3690	326.56	78.89	24.84
hsa-miR-370-3p	2.77	9.32	2.74	16.61	42.65	6.07	hsa-miR-370-3p	1.52	39.43	14.43	hsa-miR-370-3p	42.14	512.81	24.84
hsa-miR-370-5p	2.77	9.32	1	3.59	1.61	1	hsa-miR-370-5p	2.09	26.29	1.2	hsa-miR-370-5p	200.15	39.45	24.84
hsa-miR-371a-5p	2.77	47.75	1	5.83	5.63	1	hsa-miR-371a-5p	1.52	26.29	1.2	hsa-miR-371a-5p	42.14	39.45	24.84
hsa-miR-371b-5p	2.77	9.32	1	3.59	1.61	1	hsa-miR-371b-5p	1.52	26.29	1.2	hsa-miR-371b-5p	42.14	39.45	24.84
hsa-miR-372-3p	2.77	9.32	1	3.59	1.61	1	hsa-miR-372-3p	1.52	26.29	1.2	hsa-miR-372-3p	42.14	39.45	24.84
hsa-miR-373-3p	2.77	9.32	1	3.59	1.61	1	hsa-miR-373-3p	1.52	26.29	1.2	hsa-miR-373-3p	42.14	39.45	24.84
hsa-miR-374a-3p	2.77	9.32	1	3.59	1.61	1	hsa-miR-374a-3p	1.52	26.29	3.61	hsa-miR-374a-3p	42.14	39.45	24.84
hsa-miR-374a-5p	378.87	522.89	2433.37	838.79	533.57	413.39	hsa-miR-374a-5p	396.71	565.17	1055.84	hsa-miR-374a-5p	42.14	197.23	96.25
hsa-miR-374b-5p	132.52	103.65	626.64	275.11	131.18	141.84	hsa-miR-374b-5p	147.8	26.29	70.95	hsa-miR-374b-5p	42.14	78.89	24.84
hsa-miR-374c-5p	2.77	9.32	1	3.59	1.61	1	hsa-miR-374c-5p	1.52	26.29	1.2	hsa-miR-374c-5p	42.14	39.45	24.84
hsa-miR-375	5.19	9.32	1	3.59	1.61	1	hsa-miR-375	1.52	26.29	3.61	hsa-miR-375	284.42	39.45	145.93
hsa-miR-376a-2-5p	2.77	9.32	1	3.59	1.61	1	hsa-miR-376a-2-5p	1.52	26.29	1.2	hsa-miR-376a-2-5p	73.74	39.45	71.41
hsa-miR-376a-3p	118.68	38.43	169.94	127.91	266.38	98.24	hsa-miR-376a-3p	87.08	433.74	103.42	hsa-miR-376a-3p	73.74	867.83	444
hsa-miR-376b-3p	2.77	9.32	7.48	3.59	1.61	1	hsa-miR-376b-3p	1.52	26.29	1.2	hsa-miR-376b-3p	42.14	39.45	24.84
hsa-miR-376c-3p	24.57	9.32	64.51	13.01	82.89	37.78	hsa-miR-376c-3p	32.44	26.29	46.9	hsa-miR-376c-3p	42.14	39.45	24.84
hsa-miR-376c-5p	2.77	9.32	1	3.59	1.61	1	hsa-miR-376c-5p	1.52	26.29	1.2	hsa-miR-376c-5p	42.14	39.45	24.84
hsa-miR-377-3p	2.77	9.32	21.14	3.59	34.61	2.11	hsa-miR-377-3p	1.52	26.29	1.2	hsa-miR-377-3p	42.14	118.34	24.84
hsa-miR-378b	2.77	9.32	1	3.59	1.61	1	hsa-miR-378b	1.52	26.29	1.2	hsa-miR-378b	42.14	39.45	24.84
hsa-miR-378c	2.77	9.32	1	3.59	1.61	1	hsa-miR-378c	1.52	26.29	1.2	hsa-miR-378c	42.14	197.23	24.84
hsa-miR-378d	2.77	47.75	1	3.59	10.46	1	hsa-miR-378d	5.12	26.29	6.01	hsa-miR-378d	42.14	39.45	24.84
hsa-miR-378e	2.77	9.32	1	3.59	1.61	1	hsa-miR-378e	1.52	26.29	1.2	hsa-miR-378e	42.14	39.45	24.84
hsa-miR-378f	32.87	103.65	4.83	48.92	18.51	17.96	hsa-miR-378f	30.93	65.72	13.23	hsa-miR-378f	42.14	39.45	270.12
hsa-miR-378g	7.96	9.32	9.71	13.01	20.12	1	hsa-miR-378g	1.52	26.29	9.62	hsa-miR-378g	42.14	39.45	24.84
hsa-miR-378h	60.55	178.18	2.32	63.28	37.82	29.86	hsa-miR-378h	37	26.29	1.2	hsa-miR-378h	42.14	39.45	24.84
hsa-miR-378i	82.69	345.88	27	88.41	65.19	47.69	hsa-miR-378i	84.05	249.73	40.89	hsa-miR-378i	42.14	473.36	145.93
hsa-miR-379-5p	71.62	159.55	39.83	63.28	66.8	62.56	hsa-miR-379-5p	30.93	26.29	76.96	hsa-miR-379-5p	42.14	157.79	121.09
hsa-miR-380-3p	2.77	9.32	1	3.59	1.61	1	hsa-miR-380-3p	1.52	26.29	1.2	hsa-miR-380-3p	42.14	39.45	24.84
hsa-miR-381-3p	2.77	9.32	1.9	3.59	2.41	1	hsa-miR-381-3p	1.52	26.29	7.22	hsa-miR-381-3p	42.14	39.45	24.84
hsa-miR-381-5p	2.77	9.32	1	3.59	1.61	1	hsa-miR-381-5p	3.6	39.43	9.62	hsa-miR-381-5p	42.14	197.23	24.84
hsa-miR-382-3p	2.77	9.32	1	3.59	1.61	1	hsa-miR-382-3p	1.52	26.29	3.61	hsa-miR-382-3p	42.14	39.45	24.84
hsa-miR-382-5p	93.77	38.43	74.55	45.33	266.38	143.83	hsa-miR-382-5p	58.25	26.29	325.89	hsa-miR-382-5p	42.14	39.45	344.64
hsa-miR-383-5p	2.77	9.32	1	3.59	1.61	1	hsa-miR-383-5p	1.52	26.29	4.81	hsa-miR-383-5p	42.14	39.45	24.84
hsa-miR-384	2.77	9.32	1	3.59	2.41	1	hsa-miR-384	1.52	26.29	1.2	hsa-miR-384	73.74	39.45	24.84
hsa-miR-3916	2.77	9.32	1	3.59	1.61	1	hsa-miR-3916	1.52	26.29	1.2	hsa-miR-3916	42.14	39.45	46.57
hsa-miR-3918	2.77	9.32	1	3.59	1.61	1	hsa-miR-3918	1.52	26.29	1.2	hsa-miR-3918	42.14	39.45	24.84
hsa-miR-3928-3p	2.77	9.32	1	3.59	1.61	1	hsa-miR-3928-3p	1.52	197.15	1.2	hsa-miR-3928-3p	42.14	118.34	24.84
hsa-miR-3934-5p	2.77	57.06	1	3.59	1.61	1	hsa-miR-3934-5p	5.12	26.29	4.81	hsa-miR-3934-5p	42.14	39.45	24.84
hsa-miR-409-3p	32.87	9.32	32.02	9.42	113.47	90.31	hsa-miR-409-3p	26.37	26.29	31.27	hsa-miR-409-3p	42.14	39.45	24.84
hsa-miR-409-5p	2.77	9.32	1.48	3.59	1.61	1	hsa-miR-409-5p	1.52	26.29	1.2	hsa-miR-409-5p	42.14	39.45	24.84
hsa-miR-410-3p	2.77	9.32	15.98	3.59	1.61	1	hsa-miR-410-3p	1.52	26.29	1.2	hsa-miR-410-3p	42.14	39.45	24.84
hsa-miR-411-5p	10.73	9.32	8.31	9.42	10.46	17.96	hsa-miR-411-5p	12.71	92	10.82	hsa-miR-411-5p	42.14	39.45	24.84
hsa-miR-412-3p	2.77	9.32	1.76	3.59	5.63	1	hsa-miR-412-3p	1.52	26.29	1.2	hsa-miR-412-3p	42.14	39.45	24.84
hsa-miR-421	68.85	9.32	47.36	38.15	41.04	29.86	hsa-miR-421	38.51	92	82.98	hsa-miR-421	73.74	39.45	46.57
hsa-miR-422a	2.77	9.32	1	3.59	1.61	1	hsa-miR-422a	1.52	26.29	1.2	hsa-miR-422a	42.14	39.45	24.84
hsa-miR-423-3p	107.61	9.32	88.92	74.05	105.43	122.02	hsa-miR-423-3p	58.25	26.29	37.28	hsa-miR-423-3p	42.14	39.45	24.84
hsa-miR-423-5p	788.53	392.46	350.11	393.59	499.77	430.24	hsa-miR-423-5p	296.54	959.48	632.54	hsa-miR-423-5p	1085.02	1341.2	1015.29
hsa-miR-424-5p	21.8	47.75	41.64	3.59	12.07	5.08	hsa-miR-424-5p	1.52	26.29	179.18	hsa-miR-424-5p	42.14	39.45	170.77
hsa-miR-425-5p	104.84	9.32	141.21	34.56	116.69	78.42	hsa-miR-425-5p	94.67	26.29	24.05	hsa-miR-425-5p	42.14	39.45	24.84
hsa-miR-4284	2.77	9.32	1	3.59	1.61	1	hsa-miR-4284	1.52	26.29	6.01	hsa-miR-4284	42.14	39.45	24.84
hsa-miR-4286	74.39	168.86	8.31	275.11	5.63	11.03	hsa-miR-4286	23.34	65.72	1.2	hsa-miR-4286	42.14	197.23	24.84
hsa-miR-429	2.77	9.32	1	3.59	1.61	1	hsa-miR-429	1.52	26.29	1.2	hsa-miR-429	42.14	39.45	24.84
hsa-miR-431-5p	2.77	9.32	17.66	5.83	24.95	25.89	hsa-miR-431-5p	8.16	26.29	38.48	hsa-miR-431-5p	42.14	39.45	24.84
hsa-miR-432-5p	2.77	9.32	5.94	3.59	78.06	54.63	hsa-miR-432-5p	6.64	26.29	68.55	hsa-miR-432-5p	42.14	39.45	24.84
hsa-miR-433-3p	5.19	9.32	5.25	3.59	55.53	27.87	hsa-miR-433-3p	1.52	26.29	4.81	hsa-miR-433-3p	42.14	39.45	24.84
hsa-miR-433-5p	2.77	9.32	1	3.59	1.61	1	hsa-miR-433-5p	1.52	26.29	1.2	hsa-miR-433-5p	42.14	39.45	24.84
hsa-miR-4421	2.77	9.32	1	3.59	1.61	1	hsa-miR-4421	1.52	26.29	13.23	hsa-miR-4421	42.14	39.45	24.84
hsa-miR-4425	2.77	9.32	1	3.59	1.61	1	hsa-miR-4425	1.52	26.29	1.2	hsa-miR-4425	42.14	39.45	24.84
hsa-miR-4431	2.77	9.32	1	3.59	1.61	1	hsa-miR-4431	1.52	26.29	2.41	hsa-miR-4431	42.14	39.45	24.84
hsa-miR-4435	2.77	9.32	1	3.59	5.63	1	hsa-miR-4435	1.52	26.29	18.04	hsa-miR-4435	42.14	39.45	24.84
hsa-miR-4443	2.77	9.32	4.55	3.59	1.61	1	hsa-miR-4443	9.68	26.29	22.85	hsa-miR-4443	158.01	512.81	319.8
hsa-miR-4448	2.77	9.32	1	3.59	1.61	1	hsa-miR-4448	1.52	26.29	1.2	hsa-miR-4448	42.14	39.45	24.84
hsa-miR-4451	2.77	9.32	1	3.59	1.61	1	hsa-miR-4451	6.64	26.29	1.2	hsa-miR-4451	42.14	78.89	24.84
hsa-miR-4454+hsa-miR-7975	6734.15	19323.7	931.48	16675.8	1096.92	2314.24	hsa-miR-4454+hsa-miR-7975	2324.32	12630.9	5388.63	hsa-miR-4454+hsa-miR-7975	9259.55	15897.1	18452.2
hsa-miR-4455	384.4	1305.48	16.12	185.35	140.84	182.48	hsa-miR-4455	188.78	26.29	1.2	hsa-miR-4455	42.14	39.45	24.84
hsa-miR-4458	2.77	9.32	1	3.59	1.61	1	hsa-miR-4458	1.52	26.29	1.2	hsa-miR-4458	42.14	39.45	24.84
hsa-miR-4461	2.77	9.32	1	3.59	1.61	1	hsa-miR-4461	15.75	65.72	4.81	hsa-miR-4461	242.29	39.45	24.84
hsa-miR-448	38.41	75.7	2.88	3.59	13.68	9.04	hsa-miR-448	14.23	26.29	10.82	hsa-miR-448	42.14	118.34	24.84
hsa-miR-4485-3p	2.77	9.32	1.2	3.59	1.61	1	hsa-miR-4485-3p	1.52	26.29	1.2	hsa-miR-4485-3p	42.14	39.45	24.84
hsa-miR-4488	5.19	10.48	1	3.59	8.85	1	hsa-miR-4488	1.52	26.29	3.61	hsa-miR-4488	42.14	39.45	24.84
hsa-miR-449a	2.77	9.32	1	3.59	1.61	1	hsa-miR-449a	1.52	26.29	1.2	hsa-miR-449a	42.14	39.45	24.84
hsa-miR-449b-5p	2.77	9.32	1	3.59	1.61	1	hsa-miR-449b-5p	1.52	26.29	7.22	hsa-miR-449b-5p	42.14	39.45	24.84
hsa-miR-449c-5p	2.77	9.32	1	3.59	1.61	1	hsa-miR-449c-5p	1.52	26.29	1.2	hsa-miR-449c-5p	42.14	39.45	24.84
hsa-miR-450a-1-3p	2.77	9.32	1	3.59	1.61	1	hsa-miR-450a-1-3p	1.52	26.29	2.41	hsa-miR-450a-1-3p	42.14	39.45	24.84
hsa-miR-450a-2-3p	2.77	9.32	1	16.61	1.61	1	hsa-miR-450a-2-3p	1.52	39.43	6.01	hsa-miR-450a-2-3p	42.14	78.89	71.41
hsa-miR-450a-5p	2.77	9.32	40.39	3.59	8.85	5.08	hsa-miR-450a-5p	14.23	26.29	128.67	hsa-miR-450a-5p	42.14	39.45	24.84
hsa-miR-450b-3p	2.77	9.32	1	3.59	1.61	1	hsa-miR-450b-3p	1.52	26.29	1.2	hsa-miR-450b-3p	42.14	39.45	24.84
hsa-miR-450b-5p	2.77	9.32	1.9	9.42	4.02	3.1	hsa-miR-450b-5p	6.64	26.29	1.2	hsa-miR-450b-5p	42.14	39.45	24.84
hsa-miR-4516	57.78	150.23	4.27	30.97	36.22	7.06	hsa-miR-4516	43.07	39.43	6.01	hsa-miR-4516	42.14	39.45	24.84
hsa-miR-451a	13618.1	77645.2	15875.3	117571	13759.4	7303.22	hsa-miR-451a	79448.2	16416.3	17847	hsa-miR-451a	63826.6	37908.6	63857.9
hsa-miR-452-5p	2.77	9.32	1.62	3.59	1.61	1	hsa-miR-452-5p	1.52	26.29	1.2	hsa-miR-452-5p	42.14	39.45	24.84
hsa-miR-4521	2.77	10.48	2.6	3.59	1.61	5.08	hsa-miR-4521	2.09	26.29	4.81	hsa-miR-4521	42.14	39.45	24.84
hsa-miR-4524a-5p	2.77	9.32	1	3.59	1.61	1	hsa-miR-4524a-5p	1.52	26.29	1.2	hsa-miR-4524a-5p	42.14	39.45	24.84
hsa-miR-4531	495.12	1333.43	11.66	235.62	150.49	187.43	hsa-miR-4531	156.9	26.29	1.2	hsa-miR-4531	115.88	39.45	24.84
hsa-miR-4532	2.77	9.32	1	3.59	1.61	1	hsa-miR-4532	1.52	26.29	1.2	hsa-miR-4532	42.14	39.45	24.84
hsa-miR-4536-3p	2.77	9.32	1	3.59	1.61	1	hsa-miR-4536-3p	1.52	65.72	1.2	hsa-miR-4536-3p	42.14	118.34	46.57
hsa-miR-4536-5p	434.23	1305.48	14.73	300.24	103.82	195.36	hsa-miR-4536-5p	191.81	26.29	10.82	hsa-miR-4536-5p	42.14	78.89	24.84
hsa-miR-454-3p	2.77	9.32	60.19	63.28	26.56	30.85	hsa-miR-454-3p	32.44	26.29	12.03	hsa-miR-454-3p	42.14	39.45	24.84
hsa-miR-455-3p	2.77	9.32	1	3.59	1.61	1	hsa-miR-455-3p	1.52	26.29	2.41	hsa-miR-455-3p	42.14	39.45	24.84
hsa-miR-455-5p	2.77	9.32	1	3.59	1.61	2.11	hsa-miR-455-5p	1.52	26.29	16.84	hsa-miR-455-5p	42.14	39.45	24.84
hsa-miR-4647	2.77	9.32	1	3.59	1.61	1	hsa-miR-4647	1.52	26.29	15.63	hsa-miR-4647	42.14	39.45	24.84
hsa-miR-4707-3p	2.77	9.32	2.04	3.59	1.61	1	hsa-miR-4707-3p	1.52	26.29	1.2	hsa-miR-4707-3p	42.14	39.45	24.84
hsa-miR-4707-5p	2.77	9.32	1	3.59	1.61	1	hsa-miR-4707-5p	1.52	26.29	1.2	hsa-miR-4707-5p	42.14	39.45	24.84
hsa-miR-4741	2.77	9.32	1	3.59	1.61	1	hsa-miR-4741	1.52	26.29	1.2	hsa-miR-4741	42.14	39.45	24.84
hsa-miR-4755-5p	7.96	9.32	1.34	3.59	1.61	3.1	hsa-miR-4755-5p	1.52	26.29	12.03	hsa-miR-4755-5p	42.14	39.45	121.09
hsa-miR-4787-3p	2.77	9.32	1	3.59	1.61	1	hsa-miR-4787-3p	1.52	26.29	1.2	hsa-miR-4787-3p	42.14	39.45	24.84
hsa-miR-4787-5p	2.77	9.32	1.2	3.59	7.24	1	hsa-miR-4787-5p	1.52	26.29	1.2	hsa-miR-4787-5p	42.14	39.45	24.84
hsa-miR-4792	2.77	9.32	1	3.59	1.61	1	hsa-miR-4792	1.52	26.29	1.2	hsa-miR-4792	42.14	39.45	24.84
hsa-miR-483-3p	82.69	159.55	205.92	45.33	52.31	108.15	hsa-miR-483-3p	73.42	26.29	6.01	hsa-miR-483-3p	42.14	39.45	24.84
hsa-miR-483-5p	2.77	9.32	1	3.59	1.61	1	hsa-miR-483-5p	1.52	26.29	1.2	hsa-miR-483-5p	42.14	39.45	24.84
hsa-miR-484	198.95	29.11	121.69	113.54	123.13	167.61	hsa-miR-484	93.15	26.29	2.41	hsa-miR-484	42.14	197.23	24.84
hsa-miR-485-3p	68.85	9.32	24.49	9.42	124.74	75.44	hsa-miR-485-3p	35.48	26.29	15.63	hsa-miR-485-3p	42.14	39.45	46.57
hsa-miR-485-5p	2.77	9.32	1	3.59	1.61	1	hsa-miR-485-5p	1.52	26.29	1.2	hsa-miR-485-5p	42.14	39.45	24.84
hsa-miR-486-3p	5.19	75.7	26.44	23.79	1.61	30.85	hsa-miR-486-3p	46.1	26.29	64.94	hsa-miR-486-3p	42.14	157.79	71.41
hsa-miR-487a-3p	2.77	66.38	18.63	13.01	49.09	14.99	hsa-miR-487a-3p	33.96	26.29	9.62	hsa-miR-487a-3p	42.14	39.45	24.84
hsa-miR-487b-3p	2.77	9.32	7.62	3.59	7.24	8.05	hsa-miR-487b-3p	1.52	26.29	33.67	hsa-miR-487b-3p	42.14	39.45	24.84
hsa-miR-487b-5p	2.77	9.32	1	3.59	1.61	1	hsa-miR-487b-5p	1.52	26.29	3.61	hsa-miR-487b-5p	42.14	39.45	24.84
hsa-miR-488-3p	2.77	9.32	1	3.59	1.61	1	hsa-miR-488-3p	1.52	26.29	1.2	hsa-miR-488-3p	115.88	39.45	121.09
hsa-miR-489-3p	7.96	9.32	1	3.59	5.63	1	hsa-miR-489-3p	3.6	26.29	1.2	hsa-miR-489-3p	42.14	39.45	24.84
hsa-miR-490-3p	2.77	9.32	1.48	3.59	1.61	1	hsa-miR-490-3p	1.52	26.29	18.04	hsa-miR-490-3p	42.14	39.45	24.84
hsa-miR-490-5p	2.77	9.32	1	3.59	1.61	1	hsa-miR-490-5p	1.52	26.29	1.2	hsa-miR-490-5p	42.14	39.45	24.84
hsa-miR-491-3p	5.19	9.32	1	3.59	1.61	1	hsa-miR-491-3p	1.52	26.29	7.22	hsa-miR-491-3p	42.14	157.79	24.84
hsa-miR-491-5p	2.77	9.32	3.71	3.59	5.63	1	hsa-miR-491-5p	1.52	26.29	20.44	hsa-miR-491-5p	73.74	39.45	24.84
hsa-miR-492	2.77	9.32	1	3.59	1.61	1	hsa-miR-492	1.52	26.29	1.2	hsa-miR-492	42.14	39.45	24.84
hsa-miR-493-3p	2.77	9.32	6.92	3.59	10.46	1	hsa-miR-493-3p	2.09	26.29	12.03	hsa-miR-493-3p	42.14	39.45	24.84
hsa-miR-494-3p	2.77	9.32	1	3.59	1.61	1	hsa-miR-494-3p	1.52	26.29	1.2	hsa-miR-494-3p	42.14	39.45	24.84
hsa-miR-494-5p	2.77	9.32	1	3.59	1.61	1	hsa-miR-494-5p	1.52	26.29	1.2	hsa-miR-494-5p	42.14	39.45	24.84
hsa-miR-495-3p	38.41	9.32	83.06	52.51	129.57	36.79	hsa-miR-495-3p	52.17	223.44	143.1	hsa-miR-495-3p	621.52	355.02	270.12
hsa-miR-495-5p	19.03	9.32	1.76	3.59	1.61	1	hsa-miR-495-5p	11.19	26.29	1.2	hsa-miR-495-5p	42.14	39.45	46.57
hsa-miR-496	2.77	29.11	2.18	3.59	5.63	2.11	hsa-miR-496	5.12	26.29	8.42	hsa-miR-496	42.14	39.45	24.84
hsa-miR-497-5p	2.77	9.32	3.43	3.59	10.46	1	hsa-miR-497-5p	1.52	26.29	19.24	hsa-miR-497-5p	242.29	39.45	24.84
hsa-miR-498	7.96	9.32	3.02	3.59	1.61	1	hsa-miR-498	1.52	26.29	2.41	hsa-miR-498	42.14	39.45	24.84
hsa-miR-499a-3p	16.26	57.06	1	3.59	1.61	1	hsa-miR-499a-3p	1.52	26.29	1.2	hsa-miR-499a-3p	42.14	39.45	46.57
hsa-miR-499a-5p	32.87	38.43	1.62	5.83	20.12	1	hsa-miR-499a-5p	12.71	65.72	24.05	hsa-miR-499a-5p	42.14	39.45	121.09
hsa-miR-499b-3p	2.77	9.32	1	3.59	4.02	11.03	hsa-miR-499b-3p	1.52	26.29	12.03	hsa-miR-499b-3p	42.14	39.45	24.84
hsa-miR-499b-5p	2.77	9.32	1	3.59	1.61	1	hsa-miR-499b-5p	1.52	26.29	1.2	hsa-miR-499b-5p	42.14	39.45	24.84
hsa-miR-5001-3p	2.77	9.32	1.62	3.59	1.61	1	hsa-miR-5001-3p	1.52	26.29	1.2	hsa-miR-5001-3p	42.14	39.45	24.84
hsa-miR-5001-5p	2.77	9.32	1	3.59	1.61	1.11	hsa-miR-5001-5p	1.52	26.29	13.23	hsa-miR-5001-5p	200.15	39.45	24.84
hsa-miR-500a-5p+hsa-miR-501-5p	2.77	9.32	1.62	3.59	1.61	1	hsa-miR-500a-5p+hsa-miR-501-5p	1.52	26.29	1.2	hsa-miR-500a-5p+hsa-miR-501-5p	42.14	39.45	24.84
hsa-miR-501-3p	2.77	9.32	1	3.59	1.61	1	hsa-miR-501-3p	1.52	26.29	1.2	hsa-miR-501-3p	42.14	39.45	24.84
hsa-miR-5010-3p	2.77	9.32	1	3.59	1.61	1	hsa-miR-5010-3p	1.52	39.43	6.01	hsa-miR-5010-3p	42.14	39.45	24.84
hsa-miR-5010-5p	2.77	9.32	1	3.59	1.61	1	hsa-miR-5010-5p	1.52	26.29	1.2	hsa-miR-5010-5p	42.14	39.45	24.84
hsa-miR-502-3p	10.73	9.32	1	3.59	1.61	1	hsa-miR-502-3p	1.52	26.29	7.22	hsa-miR-502-3p	42.14	39.45	24.84
hsa-miR-502-5p	2.77	9.32	1	3.59	1.61	1	hsa-miR-502-5p	1.52	26.29	1.2	hsa-miR-502-5p	42.14	39.45	24.84
hsa-miR-503-3p	2.77	9.32	5.53	3.59	1.61	1	hsa-miR-503-3p	1.52	26.29	1.2	hsa-miR-503-3p	73.74	39.45	24.84
hsa-miR-503-5p	10.73	9.32	39.13	3.59	57.14	28.86	hsa-miR-503-5p	2.09	538.88	345.13	hsa-miR-503-5p	42.14	394.47	71.41
hsa-miR-504-3p	2.77	9.32	1	3.59	1.61	1	hsa-miR-504-3p	1.52	26.29	3.61	hsa-miR-504-3p	42.14	39.45	24.84
hsa-miR-504-5p	7.96	85.01	1	3.59	15.29	15.98	hsa-miR-504-5p	30.93	26.29	3.61	hsa-miR-504-5p	42.14	39.45	24.84
hsa-miR-505-3p	7.96	9.32	10.82	3.59	1.61	1	hsa-miR-505-3p	3.6	26.29	15.63	hsa-miR-505-3p	42.14	39.45	24.84
hsa-miR-506-3p	32.87	9.32	1.06	3.59	1.61	1.11	hsa-miR-506-3p	1.52	26.29	8.42	hsa-miR-506-3p	73.74	78.89	270.12
hsa-miR-506-5p	2.77	9.32	1	3.59	5.63	1	hsa-miR-506-5p	1.52	26.29	1.2	hsa-miR-506-5p	42.14	157.79	121.09
hsa-miR-507	2.77	10.48	1	3.59	1.61	1	hsa-miR-507	1.52	26.29	1.2	hsa-miR-507	42.14	39.45	24.84
hsa-miR-508-3p	2.77	9.32	1	3.59	1.61	1	hsa-miR-508-3p	1.52	26.29	1.2	hsa-miR-508-3p	42.14	39.45	24.84
hsa-miR-508-5p	2.77	19.8	1	3.59	1.61	1	hsa-miR-508-5p	1.52	26.29	1.2	hsa-miR-508-5p	42.14	39.45	24.84
hsa-miR-509-3-5p	2.77	9.32	1	9.42	1.61	1	hsa-miR-509-3-5p	1.52	26.29	1.2	hsa-miR-509-3-5p	42.14	39.45	24.84
hsa-miR-509-3p	2.77	9.32	1	3.59	1.61	1	hsa-miR-509-3p	1.52	26.29	1.2	hsa-miR-509-3p	42.14	39.45	24.84
hsa-miR-509-5p	13.49	9.32	5.53	9.42	5.63	10.03	hsa-miR-509-5p	5.12	118.29	10.82	hsa-miR-509-5p	200.15	39.45	24.84
hsa-miR-510-3p	5.19	9.32	1	13.01	1.61	1	hsa-miR-510-3p	2.09	26.29	9.62	hsa-miR-510-3p	73.74	39.45	24.84
hsa-miR-510-5p	2.77	9.32	1	3.59	1.61	1	hsa-miR-510-5p	1.52	26.29	1.2	hsa-miR-510-5p	42.14	39.45	24.84
hsa-miR-511-5p	2.77	9.32	1.34	3.59	2.41	1	hsa-miR-511-5p	9.68	26.29	6.01	hsa-miR-511-5p	42.14	39.45	24.84
hsa-miR-512-3p	2.77	9.32	1	3.59	1.61	1	hsa-miR-512-3p	1.52	26.29	1.2	hsa-miR-512-3p	42.14	39.45	24.84
hsa-miR-512-5p	2.77	9.32	1	3.59	1.61	1	hsa-miR-512-5p	2.09	39.43	9.62	hsa-miR-512-5p	242.29	39.45	96.25
hsa-miR-513a-3p	2.77	9.32	1	3.59	7.24	1	hsa-miR-513a-3p	1.52	26.29	1.2	hsa-miR-513a-3p	42.14	39.45	24.84
hsa-miR-513a-5p	2.77	9.32	1	3.59	1.61	1	hsa-miR-513a-5p	1.52	26.29	2.41	hsa-miR-513a-5p	42.14	39.45	24.84
hsa-miR-513b-5p	2.77	9.32	2.74	3.59	1.61	1	hsa-miR-513b-5p	2.09	65.72	7.22	hsa-miR-513b-5p	42.14	39.45	71.41
hsa-miR-513c-3p	2.77	9.32	1	3.59	1.61	1	hsa-miR-513c-3p	1.52	26.29	1.2	hsa-miR-513c-3p	42.14	39.45	24.84
hsa-miR-513c-5p	2.77	9.32	1	3.59	1.61	1	hsa-miR-513c-5p	1.52	26.29	1.2	hsa-miR-513c-5p	42.14	39.45	24.84
hsa-miR-514a-3p	2.77	9.32	1	23.79	8.85	4.09	hsa-miR-514a-3p	1.52	39.43	8.42	hsa-miR-514a-3p	42.14	39.45	24.84
hsa-miR-514a-5p	2.77	9.32	1	3.59	2.41	1	hsa-miR-514a-5p	6.64	92	4.81	hsa-miR-514a-5p	42.14	39.45	24.84
hsa-miR-514b-3p	2.77	9.32	1	16.61	5.63	1	hsa-miR-514b-3p	1.52	26.29	7.22	hsa-miR-514b-3p	42.14	39.45	24.84
hsa-miR-514b-5p	30.1	38.43	3.29	59.69	23.34	9.04	hsa-miR-514b-5p	21.82	26.29	8.42	hsa-miR-514b-5p	42.14	315.58	24.84
hsa-miR-515-3p	10.73	9.32	1	3.59	1.61	1	hsa-miR-515-3p	1.52	26.29	1.2	hsa-miR-515-3p	158.01	39.45	24.84
hsa-miR-515-5p	2.77	9.32	1	20.2	1.61	1	hsa-miR-515-5p	1.52	26.29	1.2	hsa-miR-515-5p	42.14	39.45	24.84
hsa-miR-516a-3p+hsa-miR-516b-3p	2.77	19.8	1	3.59	1.61	1	hsa-miR-516a-3p+hsa-miR-516b-3p	1.52	26.29	1.2	hsa-miR-516a-3p+hsa-miR-516b-3p	42.14	39.45	24.84
hsa-miR-516a-5p	2.77	9.32	1	3.59	1.61	1	hsa-miR-516a-5p	1.52	26.29	3.61	hsa-miR-516a-5p	42.14	39.45	24.84
hsa-miR-516b-5p	2.77	9.32	1.48	3.59	1.61	1	hsa-miR-516b-5p	1.52	26.29	7.22	hsa-miR-516b-5p	42.14	39.45	24.84
hsa-miR-517a-3p	2.77	9.32	1	16.61	1.61	1.11	hsa-miR-517a-3p	5.12	26.29	1.2	hsa-miR-517a-3p	42.14	39.45	24.84
hsa-miR-517b-3p	2.77	9.32	1	3.59	1.61	1	hsa-miR-517b-3p	1.52	26.29	2.41	hsa-miR-517b-3p	42.14	39.45	24.84
hsa-miR-517c-3p+hsa-miR-519a-3p	2.77	9.32	1	3.59	1.61	3.1	hsa-miR-517c-3p+hsa-miR-519a-3p	2.09	26.29	1.2	hsa-miR-517c-3p+hsa-miR-519a-3p	42.14	39.45	24.84
hsa-miR-518b	2.77	9.32	61.86	3.59	18.51	15.98	hsa-miR-518b	11.19	26.29	24.05	hsa-miR-518b	42.14	39.45	71.41
hsa-miR-518c-3p	2.77	57.06	1	3.59	1.61	1	hsa-miR-518c-3p	1.52	26.29	7.22	hsa-miR-518c-3p	42.14	39.45	24.84
hsa-miR-518d-3p	2.77	9.32	1	3.59	1.61	1	hsa-miR-518d-3p	1.52	26.29	1.2	hsa-miR-518d-3p	42.14	39.45	24.84
hsa-miR-518e-3p	2.77	9.32	1	3.59	1.61	1	hsa-miR-518e-3p	1.52	26.29	1.2	hsa-miR-518e-3p	42.14	39.45	24.84
hsa-miR-518f-3p	13.49	57.06	2.46	3.59	4.02	2.11	hsa-miR-518f-3p	14.23	26.29	1.2	hsa-miR-518f-3p	42.14	39.45	24.84
hsa-miR-5196-3p+hsa-miR-6732-3p	24.57	9.32	67.3	3.59	1.61	36.79	hsa-miR-5196-3p+hsa-miR-6732-3p	1.52	26.29	7.22	hsa-miR-5196-3p+hsa-miR-6732-3p	42.14	39.45	24.84
hsa-miR-5196-5p	2.77	9.32	1	3.59	4.02	1	hsa-miR-5196-5p	9.68	26.29	1.2	hsa-miR-5196-5p	42.14	39.45	24.84
hsa-miR-519b-3p	2.77	9.32	1	3.59	1.61	1	hsa-miR-519b-3p	1.52	26.29	8.42	hsa-miR-519b-3p	115.88	39.45	24.84
hsa-miR-519b-5p+hsa-miR-519c-5p+hsa-miR-523-5p+hsa-miR-518e-5p+hsa-miR-522-5p+hsa-miR-519a-5p	414.85	960.77	13.61	156.63	129.57	194.37	hsa-miR-519b-5p+hsa-miR-519c-5p+hsa-miR-523-5p+hsa-miR-518e-5p+hsa-miR-522-5p+hsa-miR-519a-5p	162.97	26.29	1.2	hsa-miR-519b-5p+hsa-miR-519c-5p+hsa-miR-523-5p+hsa-miR-518e-5p+hsa-miR-522-5p+hsa-miR-519a-5p	42.14	39.45	24.84
hsa-miR-519c-3p	2.77	9.32	1	3.59	1.61	1	hsa-miR-519c-3p	1.52	26.29	2.41	hsa-miR-519c-3p	42.14	78.89	24.84
hsa-miR-519d-3p	46.71	215.45	2.32	27.38	16.9	12.02	hsa-miR-519d-3p	26.37	26.29	1.2	hsa-miR-519d-3p	42.14	39.45	24.84
hsa-miR-519e-3p	2.77	9.32	1	3.59	1.61	1	hsa-miR-519e-3p	1.52	26.29	6.01	hsa-miR-519e-3p	42.14	39.45	96.25
hsa-miR-520a-3p	2.77	9.32	1	3.59	1.61	1	hsa-miR-520a-3p	1.52	26.29	1.2	hsa-miR-520a-3p	42.14	39.45	24.84
hsa-miR-520a-5p	13.49	38.43	1	13.01	13.68	1	hsa-miR-520a-5p	21.82	26.29	1.2	hsa-miR-520a-5p	42.14	39.45	24.84
hsa-miR-520b	2.77	9.32	1	3.59	1.61	1	hsa-miR-520b	1.52	26.29	1.2	hsa-miR-520b	42.14	39.45	24.84
hsa-miR-520c-3p	13.49	9.32	1	3.59	1.61	1	hsa-miR-520c-3p	3.6	26.29	1.2	hsa-miR-520c-3p	42.14	39.45	24.84
hsa-miR-520d-3p	561.55	970.09	16.26	106.36	129.57	269.69	hsa-miR-520d-3p	232.79	26.29	4.81	hsa-miR-520d-3p	42.14	39.45	24.84
hsa-miR-520d-5p+hsa-miR-527+hsa-miR-518a-5p	41.17	234.08	1.62	13.01	26.56	17.96	hsa-miR-520d-5p+hsa-miR-527+hsa-miR-518a-5p	32.44	26.29	1.2	hsa-miR-520d-5p+hsa-miR-527+hsa-miR-518a-5p	42.14	39.45	24.84
hsa-miR-520e	2.77	19.8	1	3.59	7.24	3.1	hsa-miR-520e	1.52	26.29	1.2	hsa-miR-520e	42.14	39.45	24.84
hsa-miR-520f-3p	27.33	85.01	1.06	3.59	34.61	21.93	hsa-miR-520f-3p	35.48	26.29	1.2	hsa-miR-520f-3p	42.14	39.45	24.84
hsa-miR-520g-3p	2.77	9.32	1	3.59	1.61	1	hsa-miR-520g-3p	1.52	26.29	8.42	hsa-miR-520g-3p	242.29	39.45	24.84
hsa-miR-520h	113.14	215.45	4.69	23.79	34.61	28.86	hsa-miR-520h	21.82	26.29	1.2	hsa-miR-520h	42.14	39.45	24.84
hsa-miR-521	2.77	9.32	6.64	3.59	2.41	1	hsa-miR-521	1.52	26.29	1.2	hsa-miR-521	42.14	39.45	24.84
hsa-miR-522-3p	157.43	550.84	10.41	102.77	74.84	125	hsa-miR-522-3p	118.96	26.29	7.22	hsa-miR-522-3p	73.74	39.45	24.84
hsa-miR-523-3p	2.77	9.32	1	3.59	1.61	1	hsa-miR-523-3p	1.52	26.29	3.61	hsa-miR-523-3p	42.14	39.45	24.84
hsa-miR-524-3p	2.77	9.32	2.74	3.59	1.61	1	hsa-miR-524-3p	1.52	26.29	8.42	hsa-miR-524-3p	42.14	39.45	24.84
hsa-miR-525-3p	2.77	9.32	6.36	3.59	1.61	1	hsa-miR-525-3p	1.52	26.29	7.22	hsa-miR-525-3p	42.14	39.45	24.84
hsa-miR-525-5p	2.77	9.32	1	5.83	1.61	1	hsa-miR-525-5p	1.52	65.72	12.03	hsa-miR-525-5p	115.88	39.45	24.84
hsa-miR-526a+hsa-miR-518c-5p+hsa-miR-518d-5p	2.77	9.32	1	3.59	5.63	2.11	hsa-miR-526a+hsa-miR-518c-5p+hsa-miR-518d-5p	17.26	565.17	22.85	hsa-miR-526a+hsa-miR-518c-5p+hsa-miR-518d-5p	579.38	473.36	319.8
hsa-miR-526b-5p	2.77	9.32	1	3.59	1.61	1	hsa-miR-526b-5p	1.52	26.29	4.81	hsa-miR-526b-5p	42.14	39.45	24.84
hsa-miR-532-3p	2.77	9.32	1.76	3.59	1.61	2.11	hsa-miR-532-3p	3.6	26.29	1.2	hsa-miR-532-3p	42.14	39.45	24.84
hsa-miR-532-5p	2.77	9.32	9.15	3.59	5.63	1	hsa-miR-532-5p	1.52	26.29	14.43	hsa-miR-532-5p	42.14	39.45	24.84
hsa-miR-539-3p	2.77	9.32	1	3.59	1.61	1	hsa-miR-539-3p	1.52	26.29	6.01	hsa-miR-539-3p	42.14	39.45	24.84
hsa-miR-539-5p	2.77	9.32	1	3.59	1.61	1	hsa-miR-539-5p	1.52	26.29	2.41	hsa-miR-539-5p	42.14	39.45	24.84
hsa-miR-541-3p	2.77	9.32	3.16	3.59	1.61	2.11	hsa-miR-541-3p	1.52	26.29	1.2	hsa-miR-541-3p	42.14	39.45	24.84
hsa-miR-542-3p	2.77	9.32	1	5.83	2.41	1	hsa-miR-542-3p	1.52	26.29	1.2	hsa-miR-542-3p	42.14	39.45	245.28
hsa-miR-542-5p	16.26	10.48	10.13	3.59	1.61	1	hsa-miR-542-5p	2.09	92	2.41	hsa-miR-542-5p	42.14	39.45	24.84
hsa-miR-543	7.96	29.11	57.12	5.83	78.06	40.76	hsa-miR-543	29.41	26.29	62.53	hsa-miR-543	42.14	39.45	71.41
hsa-miR-544a	19.03	66.38	2.74	20.2	10.46	14	hsa-miR-544a	35.48	26.29	4.81	hsa-miR-544a	42.14	39.45	24.84
hsa-miR-545-3p	2.77	9.32	9.29	3.59	4.02	1	hsa-miR-545-3p	1.52	26.29	1.2	hsa-miR-545-3p	42.14	39.45	24.84
hsa-miR-548a-3p	46.71	75.7	3.57	3.59	8.85	17.96	hsa-miR-548a-3p	9.68	26.29	6.01	hsa-miR-548a-3p	42.14	39.45	24.84
hsa-miR-548a-5p	162.96	457.68	6.92	41.74	76.45	93.28	hsa-miR-548a-5p	91.64	39.43	8.42	hsa-miR-548a-5p	158.01	39.45	46.57
hsa-miR-548aa+hsa-miR-548t-3p	478.51	1081.88	1	3.59	1.61	260.77	hsa-miR-548aa+hsa-miR-548t-3p	187.26	26.29	1.2	hsa-miR-548aa+hsa-miR-548t-3p	42.14	39.45	24.84
hsa-miR-548ad-3p	2.77	9.32	1	30.97	21.73	1	hsa-miR-548ad-3p	9.68	26.29	1.2	hsa-miR-548ad-3p	42.14	39.45	24.84
hsa-miR-548ah-5p	179.57	522.89	7.2	145.86	73.24	103.19	hsa-miR-548ah-5p	96.19	328.59	25.25	hsa-miR-548ah-5p	452.97	591.7	419.16
hsa-miR-548ai+hsa-miR-570-5p	663.97	1193.68	16.54	153.04	263.16	270.68	hsa-miR-548ai+hsa-miR-570-5p	299.58	26.29	1.2	hsa-miR-548ai+hsa-miR-570-5p	42.14	39.45	24.84
hsa-miR-548ak	2.77	9.32	1	3.59	8.85	1	hsa-miR-548ak	5.12	26.29	1.2	hsa-miR-548ak	42.14	39.45	24.84
hsa-miR-548al	2.77	9.32	1	13.01	1.61	1	hsa-miR-548al	6.64	26.29	1.2	hsa-miR-548al	158.01	157.79	24.84
hsa-miR-548ar-3p	2.77	9.32	1	3.59	4.02	1	hsa-miR-548ar-3p	20.3	26.29	10.82	hsa-miR-548ar-3p	42.14	39.45	24.84
hsa-miR-548ar-5p	43.94	159.55	1	3.59	1.61	125.99	hsa-miR-548ar-5p	1.52	26.29	1.2	hsa-miR-548ar-5p	42.14	39.45	24.84
hsa-miR-548b-3p	2.77	9.32	1	3.59	1.61	1	hsa-miR-548b-3p	1.52	26.29	1.2	hsa-miR-548b-3p	42.14	39.45	24.84
hsa-miR-548c-5p+hsa-miR-548o-5p+hsa-miR-548am-5p	2.77	9.32	1	3.59	1.61	1	hsa-miR-548c-5p+hsa-miR-548o-5p+hsa-miR-548am-5p	1.52	26.29	1.2	hsa-miR-548c-5p+hsa-miR-548o-5p+hsa-miR-548am-5p	42.14	39.45	24.84
hsa-miR-548d-3p	79.93	85.01	5.53	38.15	39.43	22.92	hsa-miR-548d-3p	24.85	26.29	1.2	hsa-miR-548d-3p	42.14	39.45	24.84
hsa-miR-548d-5p	2.77	9.32	1	3.59	7.24	1	hsa-miR-548d-5p	1.52	26.29	1.2	hsa-miR-548d-5p	42.14	39.45	24.84
hsa-miR-548e-3p	2.77	9.32	1	9.42	1.61	1	hsa-miR-548e-3p	1.52	26.29	1.2	hsa-miR-548e-3p	42.14	39.45	24.84
hsa-miR-548e-5p	2.77	10.48	1	9.42	7.24	2.11	hsa-miR-548e-5p	5.12	144.58	19.24	hsa-miR-548e-5p	242.29	39.45	46.57
hsa-miR-548g-3p	392.71	1324.11	14.31	296.65	166.59	203.29	hsa-miR-548g-3p	237.35	197.15	4.81	hsa-miR-548g-3p	42.14	39.45	121.09
hsa-miR-548h-5p	2.77	9.32	1	3.59	1.61	1	hsa-miR-548h-5p	1.52	26.29	1.2	hsa-miR-548h-5p	42.14	39.45	24.84
hsa-miR-548i	2.77	57.06	1	3.59	4.02	4.09	hsa-miR-548i	2.09	26.29	3.61	hsa-miR-548i	42.14	39.45	24.84
hsa-miR-548j-3p	575.39	2581.85	20.03	372.05	292.14	336.09	hsa-miR-548j-3p	270.74	65.72	19.24	hsa-miR-548j-3p	42.14	197.23	145.93
hsa-miR-548j-5p	99.3	215.45	14.73	3.59	57.14	34.81	hsa-miR-548j-5p	35.48	26.29	15.63	hsa-miR-548j-5p	42.14	39.45	24.84
hsa-miR-548k	2.77	9.32	2.46	3.59	12.07	2.11	hsa-miR-548k	1.52	26.29	12.03	hsa-miR-548k	158.01	39.45	24.84
hsa-miR-548l	2.77	9.32	1.06	3.59	1.61	1	hsa-miR-548l	1.52	26.29	8.42	hsa-miR-548l	42.14	39.45	24.84
hsa-miR-548m	2.77	9.32	1.34	3.59	10.46	1	hsa-miR-548m	1.52	65.72	1.2	hsa-miR-548m	42.14	118.34	24.84
hsa-miR-548n	1427.93	3215.37	43.87	454.63	509.43	723.6	hsa-miR-548n	703.31	26.29	13.23	hsa-miR-548n	42.14	39.45	24.84
hsa-miR-548o-3p+hsa-miR-548ah-3p+hsa-miR-548av-3p	2.77	9.32	1	3.59	1.61	1	hsa-miR-548o-3p+hsa-miR-548ah-3p+hsa-miR-548av-3p	1.52	26.29	4.81	hsa-miR-548o-3p+hsa-miR-548ah-3p+hsa-miR-548av-3p	42.14	39.45	24.84
hsa-miR-548q	284.76	783.75	6.78	120.73	84.5	137.88	hsa-miR-548q	134.14	26.29	1.2	hsa-miR-548q	42.14	39.45	24.84
hsa-miR-548v	7.96	112.96	2.04	3.59	12.07	10.03	hsa-miR-548v	29.41	65.72	7.22	hsa-miR-548v	158.01	118.34	24.84
hsa-miR-548y	57.78	66.38	2.32	52.51	20.12	14.99	hsa-miR-548y	35.48	65.72	4.81	hsa-miR-548y	42.14	39.45	46.57
hsa-miR-548z+hsa-miR-548h-3p	204.48	560.16	5.8	102.77	100.6	105.18	hsa-miR-548z+hsa-miR-548h-3p	103.78	92	1.2	hsa-miR-548z+hsa-miR-548h-3p	284.42	236.68	294.96
hsa-miR-549a	758.08	1696.78	15.71	275.11	221.32	236	hsa-miR-549a	348.15	26.29	1.2	hsa-miR-549a	42.14	39.45	24.84
hsa-miR-550a-5p	2.77	9.32	1	3.59	1.61	1	hsa-miR-550a-5p	1.52	26.29	1.2	hsa-miR-550a-5p	42.14	39.45	24.84
hsa-miR-551a	7.96	9.32	1	3.59	1.61	1	hsa-miR-551a	1.52	26.29	1.2	hsa-miR-551a	158.01	39.45	46.57
hsa-miR-551b-3p	2.77	9.32	12.36	3.59	2.41	1	hsa-miR-551b-3p	3.6	26.29	6.01	hsa-miR-551b-3p	42.14	39.45	24.84
hsa-miR-552-3p	2.77	9.32	1	5.83	1.61	1	hsa-miR-552-3p	1.52	26.29	1.2	hsa-miR-552-3p	42.14	39.45	24.84
hsa-miR-553	2.77	9.32	1	3.59	1.61	1	hsa-miR-553	1.52	26.29	7.22	hsa-miR-553	42.14	39.45	46.57
hsa-miR-554	2.77	9.32	1	3.59	1.61	1	hsa-miR-554	1.52	26.29	1.2	hsa-miR-554	42.14	39.45	24.84
hsa-miR-555	2.77	9.32	25.75	38.15	1.61	11.03	hsa-miR-555	1.52	26.29	3.61	hsa-miR-555	42.14	39.45	24.84
hsa-miR-556-3p	2.77	9.32	1	3.59	1.61	1	hsa-miR-556-3p	1.52	26.29	8.42	hsa-miR-556-3p	42.14	39.45	24.84
hsa-miR-556-5p	32.87	47.75	1.9	9.42	5.63	24.9	hsa-miR-556-5p	35.48	26.29	10.82	hsa-miR-556-5p	42.14	39.45	24.84
hsa-miR-561-3p	2.77	9.32	1	3.59	4.02	1	hsa-miR-561-3p	1.52	26.29	1.2	hsa-miR-561-3p	42.14	39.45	24.84
hsa-miR-561-5p	104.84	299.29	3.71	23.79	39.43	46.7	hsa-miR-561-5p	59.76	26.29	1.2	hsa-miR-561-5p	42.14	39.45	24.84
hsa-miR-562	2.77	9.32	1	3.59	1.61	1	hsa-miR-562	1.52	26.29	1.2	hsa-miR-562	42.14	39.45	24.84
hsa-miR-563	2.77	9.32	1	3.59	1.61	1	hsa-miR-563	1.52	26.29	3.61	hsa-miR-563	42.14	39.45	24.84
hsa-miR-564	2.77	9.32	1	3.59	4.02	1	hsa-miR-564	1.52	26.29	1.2	hsa-miR-564	42.14	39.45	24.84
hsa-miR-566	2.77	19.8	1.9	13.01	1.61	1	hsa-miR-566	1.52	276.01	4.81	hsa-miR-566	115.88	118.34	24.84
hsa-miR-567	5.19	10.48	1	5.83	12.07	3.1	hsa-miR-567	1.52	26.29	4.81	hsa-miR-567	42.14	39.45	24.84
hsa-miR-568	2.77	9.32	1	3.59	1.61	1	hsa-miR-568	11.19	26.29	7.22	hsa-miR-568	42.14	78.89	24.84
hsa-miR-570-3p	2.77	9.32	1	3.59	1.61	1	hsa-miR-570-3p	1.52	26.29	1.2	hsa-miR-570-3p	42.14	39.45	24.84
hsa-miR-571	2.77	9.32	1	3.59	1.61	1	hsa-miR-571	1.52	26.29	1.2	hsa-miR-571	42.14	78.89	24.84
hsa-miR-572	2.77	9.32	1	3.59	1.61	1	hsa-miR-572	1.52	65.72	1.2	hsa-miR-572	42.14	39.45	24.84
hsa-miR-573	2.77	9.32	1	3.59	1.61	1	hsa-miR-573	1.52	26.29	1.2	hsa-miR-573	42.14	39.45	24.84
hsa-miR-574-3p	2.77	9.32	23.93	13.01	18.51	29.86	hsa-miR-574-3p	27.89	26.29	28.86	hsa-miR-574-3p	42.14	39.45	24.84
hsa-miR-574-5p	185.11	737.17	50.43	289.47	163.37	158.69	hsa-miR-574-5p	147.8	118.29	56.52	hsa-miR-574-5p	73.74	39.45	24.84
hsa-miR-575	2.77	9.32	1.9	3.59	5.63	1	hsa-miR-575	1.52	26.29	18.04	hsa-miR-575	326.56	118.34	121.09
hsa-miR-576-3p	2.77	9.32	1.2	3.59	1.61	1	hsa-miR-576-3p	1.52	26.29	4.81	hsa-miR-576-3p	42.14	39.45	24.84
hsa-miR-576-5p	2.77	9.32	1.2	3.59	1.61	1	hsa-miR-576-5p	1.52	26.29	9.62	hsa-miR-576-5p	42.14	157.79	121.09
hsa-miR-577	24.57	140.91	1.06	70.46	1.61	4.09	hsa-miR-577	1.52	26.29	1.2	hsa-miR-577	242.29	39.45	24.84
hsa-miR-578	2.77	9.32	1	3.59	1.61	1	hsa-miR-578	1.52	26.29	4.81	hsa-miR-578	42.14	39.45	24.84
hsa-miR-579-3p	2.77	9.32	1	3.59	1.61	1	hsa-miR-579-3p	1.52	26.29	1.2	hsa-miR-579-3p	42.14	39.45	24.84
hsa-miR-579-5p	2.77	9.32	1	3.59	4.02	1	hsa-miR-579-5p	1.52	26.29	3.61	hsa-miR-579-5p	42.14	39.45	24.84
hsa-miR-580-3p	2.77	9.32	1	3.59	1.61	1	hsa-miR-580-3p	1.52	26.29	2.41	hsa-miR-580-3p	42.14	39.45	24.84
hsa-miR-582-3p	2.77	38.43	1	3.59	8.85	5.08	hsa-miR-582-3p	6.64	26.29	2.41	hsa-miR-582-3p	42.14	39.45	24.84
hsa-miR-582-5p	2.77	9.32	1.62	3.59	5.63	4.09	hsa-miR-582-5p	14.23	26.29	1.2	hsa-miR-582-5p	242.29	78.89	24.84
hsa-miR-584-3p	10.73	9.32	1.62	3.59	10.46	1	hsa-miR-584-3p	6.64	26.29	16.84	hsa-miR-584-3p	158.01	39.45	24.84
hsa-miR-584-5p	10.73	9.32	5.39	3.59	1.61	1	hsa-miR-584-5p	1.52	26.29	1.2	hsa-miR-584-5p	284.42	39.45	24.84
hsa-miR-585-3p	66.09	168.86	4.27	41.74	47.48	12.02	hsa-miR-585-3p	49.14	39.43	13.23	hsa-miR-585-3p	42.14	78.89	24.84
hsa-miR-587	49.48	75.7	5.94	23.79	12.07	13.01	hsa-miR-587	12.71	26.29	1.2	hsa-miR-587	42.14	39.45	24.84
hsa-miR-589-5p	2.77	9.32	1	3.59	1.61	1	hsa-miR-589-5p	1.52	26.29	7.22	hsa-miR-589-5p	73.74	39.45	24.84
hsa-miR-590-3p	2.77	9.32	1	3.59	1.61	1	hsa-miR-590-3p	1.52	26.29	1.2	hsa-miR-590-3p	42.14	39.45	24.84
hsa-miR-590-5p	295.83	867.6	98.4	124.32	105.43	91.3	hsa-miR-590-5p	126.55	26.29	1.2	hsa-miR-590-5p	42.14	39.45	24.84
hsa-miR-591	2.77	9.32	1	3.59	1.61	1	hsa-miR-591	3.6	26.29	1.2	hsa-miR-591	242.29	39.45	24.84
hsa-miR-592	2.77	9.32	1	3.59	1.61	1	hsa-miR-592	1.52	26.29	2.41	hsa-miR-592	42.14	39.45	24.84
hsa-miR-593-3p	2.77	9.32	20.59	23.79	8.85	10.03	hsa-miR-593-3p	5.12	26.29	10.82	hsa-miR-593-3p	42.14	39.45	24.84
hsa-miR-595	2.77	9.32	1	3.59	2.41	1	hsa-miR-595	1.52	26.29	2.41	hsa-miR-595	42.14	39.45	24.84
hsa-miR-596	2.77	9.32	1.48	3.59	1.61	3.1	hsa-miR-596	1.52	26.29	1.2	hsa-miR-596	42.14	39.45	24.84
hsa-miR-597-5p	74.39	94.33	6.08	9.42	33	12.02	hsa-miR-597-5p	9.68	26.29	12.03	hsa-miR-597-5p	42.14	39.45	24.84
hsa-miR-598-3p	68.85	9.32	27.56	34.56	37.82	15.98	hsa-miR-598-3p	46.1	26.29	25.25	hsa-miR-598-3p	42.14	236.68	294.96
hsa-miR-599	2.77	9.32	1	3.59	1.61	1	hsa-miR-599	1.52	26.29	1.2	hsa-miR-599	42.14	39.45	24.84
hsa-miR-600	27.33	19.8	3.29	3.59	2.41	3.1	hsa-miR-600	11.19	26.29	2.41	hsa-miR-600	42.14	39.45	24.84
hsa-miR-601	5.19	9.32	1	3.59	1.61	1	hsa-miR-601	1.52	26.29	1.2	hsa-miR-601	42.14	39.45	24.84
hsa-miR-603	362.26	9.32	1	3.59	1.61	345.01	hsa-miR-603	3.6	26.29	1.2	hsa-miR-603	42.14	39.45	24.84
hsa-miR-604	2.77	9.32	1	3.59	1.61	1	hsa-miR-604	1.52	26.29	1.2	hsa-miR-604	42.14	39.45	24.84
hsa-miR-605-5p	2.77	9.32	1	20.2	1.61	1	hsa-miR-605-5p	1.52	26.29	1.2	hsa-miR-605-5p	42.14	39.45	24.84
hsa-miR-606	2.77	9.32	1	3.59	1.61	1	hsa-miR-606	1.52	26.29	9.62	hsa-miR-606	42.14	39.45	24.84
hsa-miR-607	7.96	9.32	1	16.61	2.41	1	hsa-miR-607	1.52	65.72	15.63	hsa-miR-607	115.88	39.45	24.84
hsa-miR-608	2.77	9.32	1	9.42	1.61	1	hsa-miR-608	1.52	26.29	138.29	hsa-miR-608	42.14	39.45	24.84
hsa-miR-610	2.77	9.32	1	3.59	4.02	1	hsa-miR-610	6.64	26.29	1.2	hsa-miR-610	42.14	39.45	24.84
hsa-miR-612	243.24	1016.67	13.61	260.75	169.81	57.61	hsa-miR-612	126.55	670.32	48.1	hsa-miR-612	1379.98	1222.86	419.16
hsa-miR-613	21.8	57.06	1	3.59	1.61	15.98	hsa-miR-613	21.82	26.29	1.2	hsa-miR-613	42.14	39.45	24.84
hsa-miR-614	2.77	9.32	1	3.59	2.41	1	hsa-miR-614	1.52	26.29	1.2	hsa-miR-614	42.14	39.45	24.84
hsa-miR-615-3p	2.77	9.32	1	16.61	4.02	1	hsa-miR-615-3p	1.52	26.29	4.81	hsa-miR-615-3p	42.14	39.45	24.84
hsa-miR-615-5p	2.77	9.32	1	3.59	1.61	1	hsa-miR-615-5p	1.52	26.29	4.81	hsa-miR-615-5p	158.01	39.45	71.41
hsa-miR-616-3p	2.77	9.32	1.2	3.59	1.61	1	hsa-miR-616-3p	1.52	26.29	2.41	hsa-miR-616-3p	42.14	39.45	24.84
hsa-miR-617	2.77	9.32	4.55	3.59	1.61	1	hsa-miR-617	2.09	26.29	7.22	hsa-miR-617	42.14	157.79	24.84
hsa-miR-619-3p	2.77	9.32	1	3.59	1.61	1	hsa-miR-619-3p	1.52	26.29	1.2	hsa-miR-619-3p	42.14	39.45	24.84
hsa-miR-620	2.77	9.32	1	3.59	1.61	1	hsa-miR-620	1.52	26.29	1.2	hsa-miR-620	42.14	39.45	24.84
hsa-miR-624-3p	2.77	9.32	1	3.59	1.61	1	hsa-miR-624-3p	1.52	26.29	2.41	hsa-miR-624-3p	42.14	157.79	24.84
hsa-miR-625-5p	24.57	19.8	45.83	3.59	29.78	24.9	hsa-miR-625-5p	46.1	26.29	57.72	hsa-miR-625-5p	42.14	39.45	24.84
hsa-miR-626	19.03	29.11	1	34.56	4.02	4.09	hsa-miR-626	1.52	26.29	7.22	hsa-miR-626	42.14	78.89	71.41
hsa-miR-627-3p	2.77	9.32	1	3.59	16.9	1	hsa-miR-627-3p	5.12	144.58	6.01	hsa-miR-627-3p	42.14	39.45	46.57
hsa-miR-627-5p	1314.45	3681.2	41.09	3.59	362.96	1005.06	hsa-miR-627-5p	502.96	26.29	1.2	hsa-miR-627-5p	42.14	39.45	24.84
hsa-miR-628-3p	7.96	10.48	19.19	13.01	4.02	5.08	hsa-miR-628-3p	5.12	26.29	6.01	hsa-miR-628-3p	42.14	39.45	24.84
hsa-miR-628-5p	2.77	9.32	16.26	3.59	1.61	1	hsa-miR-628-5p	1.52	26.29	7.22	hsa-miR-628-5p	42.14	39.45	24.84
hsa-miR-629-5p	7.96	103.65	3.71	74.05	7.24	5.08	hsa-miR-629-5p	1.52	118.29	10.82	hsa-miR-629-5p	326.56	157.79	245.28
hsa-miR-630	140.82	206.13	49.45	34.56	24.95	7.06	hsa-miR-630	18.78	26.29	1.2	hsa-miR-630	42.14	39.45	24.84
hsa-miR-631	2.77	9.32	12.92	3.59	7.24	14.99	hsa-miR-631	1.52	26.29	1.2	hsa-miR-631	42.14	39.45	96.25
hsa-miR-637	2.77	9.32	1.06	3.59	1.61	1	hsa-miR-637	1.52	26.29	2.41	hsa-miR-637	42.14	39.45	24.84
hsa-miR-638	2.77	9.32	1	3.59	1.61	1	hsa-miR-638	1.52	26.29	8.42	hsa-miR-638	73.74	39.45	24.84
hsa-miR-639	2.77	9.32	1	3.59	1.61	1	hsa-miR-639	1.52	26.29	2.41	hsa-miR-639	158.01	39.45	46.57
hsa-miR-640	2.77	9.32	1	3.59	1.61	1	hsa-miR-640	1.52	26.29	2.41	hsa-miR-640	42.14	39.45	24.84
hsa-miR-641	2.77	9.32	1	3.59	1.61	1	hsa-miR-641	1.52	26.29	1.2	hsa-miR-641	42.14	39.45	24.84
hsa-miR-642a-3p	2.77	9.32	3.29	3.59	1.61	1	hsa-miR-642a-3p	11.19	26.29	1.2	hsa-miR-642a-3p	42.14	39.45	24.84
hsa-miR-642a-5p	2.77	9.32	1.48	3.59	1.61	1	hsa-miR-642a-5p	1.52	26.29	1.2	hsa-miR-642a-5p	200.15	39.45	24.84
hsa-miR-643	2.77	9.32	2.32	3.59	1.61	1	hsa-miR-643	1.52	26.29	9.62	hsa-miR-643	42.14	39.45	24.84
hsa-miR-644a	403.78	1081.88	12.92	221.25	185.91	185.45	hsa-miR-644a	214.58	26.29	1.2	hsa-miR-644a	42.14	39.45	170.77
hsa-miR-648	2.77	9.32	1	3.59	1.61	1	hsa-miR-648	1.52	26.29	1.2	hsa-miR-648	42.14	39.45	24.84
hsa-miR-649	2.77	9.32	1	3.59	1.61	1	hsa-miR-649	1.52	26.29	6.01	hsa-miR-649	42.14	39.45	24.84
hsa-miR-650	2.77	9.32	1	3.59	1.61	1	hsa-miR-650	1.52	26.29	1.2	hsa-miR-650	42.14	39.45	24.84
hsa-miR-6503-3p	2.77	9.32	1	3.59	1.61	1	hsa-miR-6503-3p	1.52	26.29	7.22	hsa-miR-6503-3p	73.74	39.45	24.84
hsa-miR-6503-5p	2.77	9.32	1	3.59	1.61	1	hsa-miR-6503-5p	1.52	26.29	7.22	hsa-miR-6503-5p	42.14	276.13	46.57
hsa-miR-651-3p	2.77	9.32	1	3.59	1.61	1	hsa-miR-651-3p	1.52	26.29	3.61	hsa-miR-651-3p	42.14	39.45	24.84
hsa-miR-651-5p	2.77	9.32	6.78	41.74	4.02	1	hsa-miR-651-5p	14.23	26.29	16.84	hsa-miR-651-5p	73.74	670.6	96.25
hsa-miR-6511a-3p	2.77	9.32	1	3.59	1.61	1	hsa-miR-6511a-3p	1.52	26.29	1.2	hsa-miR-6511a-3p	42.14	39.45	24.84
hsa-miR-6511a-5p	2.77	9.32	1	3.59	1.61	2.11	hsa-miR-6511a-5p	1.52	118.29	1.2	hsa-miR-6511a-5p	42.14	39.45	24.84
hsa-miR-652-3p	2.77	9.32	24.77	3.59	23.34	17.96	hsa-miR-652-3p	1.52	26.29	4.81	hsa-miR-652-3p	42.14	39.45	24.84
hsa-miR-652-5p	2.77	9.32	1	3.59	1.61	1	hsa-miR-652-5p	1.52	26.29	1.2	hsa-miR-652-5p	42.14	39.45	24.84
hsa-miR-654-3p	2.77	9.32	1	3.59	1.61	1	hsa-miR-654-3p	1.52	92	8.42	hsa-miR-654-3p	42.14	39.45	24.84
hsa-miR-654-5p	2.77	9.32	1	3.59	1.61	3.1	hsa-miR-654-5p	1.52	26.29	10.82	hsa-miR-654-5p	42.14	39.45	24.84
hsa-miR-655-3p	2.77	9.32	1	3.59	1.61	1	hsa-miR-655-3p	1.52	26.29	4.81	hsa-miR-655-3p	42.14	39.45	24.84
hsa-miR-656-3p	63.32	122.28	7.2	23.79	12.07	15.98	hsa-miR-656-3p	1.52	144.58	20.44	hsa-miR-656-3p	42.14	39.45	170.77
hsa-miR-660-3p	2.77	9.32	1	3.59	1.61	1	hsa-miR-660-3p	6.64	26.29	4.81	hsa-miR-660-3p	42.14	39.45	24.84
hsa-miR-660-5p	2.77	9.32	19.05	3.59	10.46	1	hsa-miR-660-5p	47.62	26.29	8.42	hsa-miR-660-5p	42.14	39.45	24.84
hsa-miR-661	2.77	9.32	1	34.56	4.02	2.11	hsa-miR-661	1.52	26.29	1.2	hsa-miR-661	42.14	39.45	24.84
hsa-miR-663a	2.77	9.32	1	3.59	5.63	1	hsa-miR-663a	1.52	26.29	1.2	hsa-miR-663a	42.14	39.45	46.57
hsa-miR-664a-3p	41.17	19.8	80.27	38.15	71.63	57.61	hsa-miR-664a-3p	14.23	26.29	75.76	hsa-miR-664a-3p	73.74	39.45	220.45
hsa-miR-664b-3p	2.77	9.32	2.74	3.59	1.61	1	hsa-miR-664b-3p	1.52	26.29	1.2	hsa-miR-664b-3p	42.14	39.45	24.84
hsa-miR-664b-5p	2.77	9.32	1	3.59	1.61	1	hsa-miR-664b-5p	1.52	26.29	1.2	hsa-miR-664b-5p	42.14	39.45	24.84
hsa-miR-665	5.19	9.32	1	3.59	1.61	1	hsa-miR-665	1.52	26.29	1.2	hsa-miR-665	115.88	39.45	24.84
hsa-miR-671-3p	2.77	9.32	1	3.59	1.61	1	hsa-miR-671-3p	1.52	26.29	1.2	hsa-miR-671-3p	42.14	39.45	24.84
hsa-miR-671-5p	2.77	9.32	1	3.59	1.61	1	hsa-miR-671-5p	1.52	26.29	1.2	hsa-miR-671-5p	42.14	39.45	24.84
hsa-miR-6720-3p	2.77	9.32	1	3.59	1.61	1	hsa-miR-6720-3p	1.52	26.29	6.01	hsa-miR-6720-3p	42.14	39.45	24.84
hsa-miR-6721-5p	2.77	9.32	1.48	34.56	4.02	1	hsa-miR-6721-5p	17.26	276.01	16.84	hsa-miR-6721-5p	621.52	710.05	518.51
hsa-miR-6724-5p	2.77	47.75	1	41.74	4.02	6.07	hsa-miR-6724-5p	3.6	26.29	8.42	hsa-miR-6724-5p	73.74	39.45	96.25
hsa-miR-675-5p	2.77	9.32	1	13.01	1.61	1	hsa-miR-675-5p	1.52	26.29	1.2	hsa-miR-675-5p	42.14	39.45	24.84
hsa-miR-7-5p	2.77	9.32	8.59	3.59	1.61	1	hsa-miR-7-5p	1.52	26.29	14.43	hsa-miR-7-5p	42.14	39.45	24.84
hsa-miR-708-5p	2.77	9.32	1	3.59	1.61	1	hsa-miR-708-5p	1.52	26.29	1.2	hsa-miR-708-5p	42.14	39.45	24.84
hsa-miR-744-5p	2.77	9.32	24.49	9.42	15.29	14	hsa-miR-744-5p	26.37	26.29	1.2	hsa-miR-744-5p	42.14	39.45	24.84
hsa-miR-758-3p+hsa-miR-411-3p	2.77	9.32	7.48	9.42	4.02	7.06	hsa-miR-758-3p+hsa-miR-411-3p	1.52	26.29	39.68	hsa-miR-758-3p+hsa-miR-411-3p	115.88	39.45	24.84
hsa-miR-758-5p	2.77	9.32	2.74	3.59	1.61	1	hsa-miR-758-5p	1.52	39.43	1.2	hsa-miR-758-5p	42.14	39.45	24.84
hsa-miR-760	2.77	9.32	1	3.59	1.61	1	hsa-miR-760	1.52	26.29	1.2	hsa-miR-760	42.14	39.45	24.84
hsa-miR-761	2.77	9.32	2.18	38.15	20.12	1	hsa-miR-761	18.78	276.01	7.22	hsa-miR-761	115.88	118.34	145.93
hsa-miR-764	2.77	9.32	1	3.59	2.41	1	hsa-miR-764	1.52	26.29	9.62	hsa-miR-764	242.29	39.45	96.25
hsa-miR-765	2.77	10.48	1	3.59	1.61	1	hsa-miR-765	1.52	26.29	1.2	hsa-miR-765	42.14	39.45	24.84
hsa-miR-766-3p	41.17	10.48	44.85	41.74	55.53	87.34	hsa-miR-766-3p	29.41	26.29	3.61	hsa-miR-766-3p	42.14	39.45	24.84
hsa-miR-766-5p	2.77	9.32	1	3.59	1.61	1	hsa-miR-766-5p	1.52	26.29	1.2	hsa-miR-766-5p	42.14	39.45	24.84
hsa-miR-767-3p	2.77	9.32	1	3.59	1.61	1	hsa-miR-767-3p	1.52	26.29	3.61	hsa-miR-767-3p	42.14	39.45	24.84
hsa-miR-767-5p	2.77	9.32	1.48	3.59	1.61	1	hsa-miR-767-5p	1.52	26.29	14.43	hsa-miR-767-5p	42.14	118.34	24.84
hsa-miR-769-3p	2.77	9.32	1	3.59	1.61	1	hsa-miR-769-3p	1.52	26.29	4.81	hsa-miR-769-3p	42.14	39.45	24.84
hsa-miR-769-5p	10.73	9.32	16.68	3.59	18.51	1	hsa-miR-769-5p	14.23	118.29	15.63	hsa-miR-769-5p	158.01	118.34	71.41
hsa-miR-770-5p	2.77	9.32	1	3.59	1.61	1	hsa-miR-770-5p	8.16	26.29	13.23	hsa-miR-770-5p	42.14	39.45	121.09
hsa-miR-802	2.77	9.32	1	3.59	7.24	1	hsa-miR-802	9.68	26.29	6.01	hsa-miR-802	42.14	39.45	24.84
hsa-miR-873-3p	27.33	29.11	1.34	20.2	24.95	6.07	hsa-miR-873-3p	24.85	959.48	30.06	hsa-miR-873-3p	958.61	1420.09	791.74
hsa-miR-873-5p	2.77	47.75	1	3.59	1.61	1	hsa-miR-873-5p	1.52	26.29	1.2	hsa-miR-873-5p	115.88	39.45	24.84
hsa-miR-874-3p	32.87	112.96	4.13	3.59	1.61	16.97	hsa-miR-874-3p	30.93	26.29	1.2	hsa-miR-874-3p	42.14	39.45	24.84
hsa-miR-874-5p	2.77	19.8	1.2	77.64	1.61	1	hsa-miR-874-5p	1.52	26.29	18.04	hsa-miR-874-5p	42.14	39.45	24.84
hsa-miR-875-3p	2.77	9.32	3.43	3.59	1.61	1	hsa-miR-875-3p	1.52	26.29	1.2	hsa-miR-875-3p	42.14	39.45	24.84
hsa-miR-876-3p	2.77	9.32	1	3.59	1.61	1	hsa-miR-876-3p	1.52	26.29	1.2	hsa-miR-876-3p	326.56	276.13	319.8
hsa-miR-876-5p	2.77	9.32	1	3.59	1.61	1	hsa-miR-876-5p	1.52	26.29	1.2	hsa-miR-876-5p	42.14	39.45	24.84
hsa-miR-877-5p	71.62	187.5	5.67	45.33	42.65	32.83	hsa-miR-877-5p	50.66	92	8.42	hsa-miR-877-5p	42.14	39.45	71.41
hsa-miR-885-3p	2.77	9.32	1.06	3.59	1.61	1	hsa-miR-885-3p	3.6	26.29	6.01	hsa-miR-885-3p	42.14	78.89	24.84
hsa-miR-885-5p	2.77	38.43	1	3.59	1.61	1	hsa-miR-885-5p	30.93	26.29	1.2	hsa-miR-885-5p	42.14	39.45	24.84
hsa-miR-887-3p	2.77	9.32	1	3.59	1.61	1	hsa-miR-887-3p	1.52	26.29	3.61	hsa-miR-887-3p	42.14	39.45	24.84
hsa-miR-887-5p	2.77	9.32	1	3.59	1.61	1	hsa-miR-887-5p	1.52	328.59	12.03	hsa-miR-887-5p	42.14	78.89	24.84
hsa-miR-888-5p	140.82	494.94	7.9	77.64	55.53	36.79	hsa-miR-888-5p	59.76	26.29	8.42	hsa-miR-888-5p	42.14	39.45	46.57
hsa-miR-889-3p	2.77	9.32	4.27	3.59	1.61	1	hsa-miR-889-3p	1.52	26.29	7.22	hsa-miR-889-3p	42.14	39.45	24.84
hsa-miR-890	2.77	9.32	3.02	3.59	1.61	1	hsa-miR-890	1.52	65.72	4.81	hsa-miR-890	42.14	39.45	24.84
hsa-miR-891a-5p	2.77	9.32	1	9.42	1.61	1	hsa-miR-891a-5p	9.68	197.15	16.84	hsa-miR-891a-5p	73.74	39.45	71.41
hsa-miR-891b	2.77	10.48	1	3.59	7.24	1	hsa-miR-891b	8.16	92	6.01	hsa-miR-891b	42.14	118.34	245.28
hsa-miR-892a	2.77	9.32	1	3.59	1.61	1	hsa-miR-892a	1.52	26.29	3.61	hsa-miR-892a	42.14	39.45	24.84
hsa-miR-892b	2.77	9.32	1	3.59	1.61	1	hsa-miR-892b	1.52	26.29	1.2	hsa-miR-892b	42.14	39.45	24.84
hsa-miR-9-5p	2.77	9.32	6.08	3.59	1.61	1	hsa-miR-9-5p	1.52	26.29	1.2	hsa-miR-9-5p	42.14	39.45	24.84
hsa-miR-922	2.77	29.11	1	5.83	8.85	2.11	hsa-miR-922	5.12	144.58	4.81	hsa-miR-922	42.14	78.89	24.84
hsa-miR-924	2.77	9.32	1	3.59	1.61	1	hsa-miR-924	1.52	26.29	1.2	hsa-miR-924	42.14	39.45	24.84
hsa-miR-92a-1-5p	2.77	9.32	1	3.59	1.61	1	hsa-miR-92a-1-5p	1.52	26.29	1.2	hsa-miR-92a-1-5p	42.14	39.45	24.84
hsa-miR-92a-3p	190.64	308.61	74.69	178.17	164.98	194.37	hsa-miR-92a-3p	214.58	26.29	40.89	hsa-miR-92a-3p	42.14	39.45	24.84
hsa-miR-92b-3p	2.77	9.32	1	3.59	1.61	1	hsa-miR-92b-3p	1.52	26.29	1.2	hsa-miR-92b-3p	42.14	197.23	24.84
hsa-miR-93-5p	564.32	401.78	823.96	526.43	765.35	512.5	hsa-miR-93-5p	601.62	328.59	508.68	hsa-miR-93-5p	242.29	39.45	294.96
hsa-miR-933	2.77	9.32	1	3.59	10.46	1	hsa-miR-933	1.52	26.29	1.2	hsa-miR-933	42.14	39.45	24.84
hsa-miR-934	2.77	9.32	1	3.59	1.61	1	hsa-miR-934	1.52	26.29	1.2	hsa-miR-934	42.14	39.45	24.84
hsa-miR-935	2.77	9.32	1	3.59	1.61	1	hsa-miR-935	1.52	26.29	1.2	hsa-miR-935	42.14	39.45	24.84
hsa-miR-936	2.77	9.32	1	16.61	7.24	1	hsa-miR-936	3.6	26.29	1.2	hsa-miR-936	42.14	39.45	24.84
hsa-miR-937-3p	5.19	9.32	1	3.59	1.61	1	hsa-miR-937-3p	5.12	92	4.81	hsa-miR-937-3p	42.14	315.58	46.57
hsa-miR-939-5p	2.77	9.32	1	5.83	4.02	1	hsa-miR-939-5p	12.71	170.87	1.2	hsa-miR-939-5p	115.88	39.45	24.84
hsa-miR-940	2.77	9.32	1	3.59	1.61	1	hsa-miR-940	1.52	26.29	1.2	hsa-miR-940	42.14	39.45	24.84
hsa-miR-941	2.77	9.32	4.41	3.59	1.61	1	hsa-miR-941	6.64	26.29	1.2	hsa-miR-941	42.14	39.45	24.84
hsa-miR-942-3p	2.77	9.32	1	3.59	1.61	1	hsa-miR-942-3p	1.52	26.29	1.2	hsa-miR-942-3p	42.14	39.45	24.84
hsa-miR-942-5p	2.77	9.32	1	3.59	10.46	1	hsa-miR-942-5p	12.71	39.43	1.2	hsa-miR-942-5p	42.14	39.45	24.84
hsa-miR-944	359.49	1426.6	15.43	217.66	148.89	215.18	hsa-miR-944	181.19	26.29	1.2	hsa-miR-944	42.14	39.45	24.84
hsa-miR-95-3p	2.77	9.32	1	13.01	8.85	1	hsa-miR-95-3p	9.68	26.29	8.42	hsa-miR-95-3p	42.14	39.45	24.84
hsa-miR-96-5p	2.77	19.8	1	3.59	2.41	1	hsa-miR-96-5p	1.52	26.29	8.42	hsa-miR-96-5p	42.14	39.45	24.84
hsa-miR-98-3p	2.77	9.32	1	3.59	1.61	1	hsa-miR-98-3p	1.52	26.29	1.2	hsa-miR-98-3p	42.14	39.45	24.84
hsa-miR-98-5p	77.16	9.32	373.68	52.51	164.98	223.11	hsa-miR-98-5p	93.15	39.43	1527.24	hsa-miR-98-5p	42.14	39.45	24.84
hsa-miR-99a-5p	2.77	9.32	3.43	3.59	1.61	1	hsa-miR-99a-5p	1.52	26.29	3.61	hsa-miR-99a-5p	42.14	39.45	24.84
hsa-miR-99b-5p	21.8	10.48	59.49	41.74	15.29	25.89	hsa-miR-99b-5p	18.78	26.29	139.5	hsa-miR-99b-5p	326.56	236.68	394.32

## Sheet: Altered miRNAs
	Role	KSHV+/HIV+ vs KSHV+/HIV-	KSHV+/HIV- vs KSHV-/HIV-	KSHV+/HIV+ vs KSHV-/HIV-
hsa-let-7b-5p	supp			0.039
hsa-let-7i-5p	onco			0.033
hsa-miR-106a-5p+hsa-miR-17-5p	onco		0.05	0.05
hsa-miR-129-2-3p	supp		0.0003	0.00017
hsa-miR-1295a	NA		0.003	0.0004
hsa-miR-1305	onco		0.00095	0.001
hsa-miR-130a-3p	onco			0.01
hsa-miR-146a-5p	onco			0.02
hsa-miR-148a-3p	supp			0.01
hsa-miR-151a-3p	NA	0.001
hsa-miR-185-5p	supp			0.01
hsa-miR-188-5p	supp		0.00025	4e-06
hsa-miR-1972	supp			0.008
hsa-miR-199a-5p	onco			0.038
hsa-miR-19a-3p	onco			0.02
hsa-miR-19b-3p	onco			0.02
hsa-miR-20a-5p+hsa-miR-20b-5p	onco			0.016
hsa-miR-21-5p	onco	0.05	0.011	0.001
hsa-miR-221-3p	onco	0.02		0.0019
hsa-miR-222-3p	onco			0.02
hsa-miR-223-3p	onco			0.04
hsa-miR-22-3p	onco			0.004
hsa-miR-24-3p	onco	0.018		0.0007
hsa-miR-26a-5p	supp		0.0049
hsa-miR-26b-5p	supp		0.028
hsa-miR-27b-3p	onco			0.01
hsa-miR-323b-3p	NA			0.0059
hsa-miR-361-5p	onco	0.017		0.005
hsa-miR-363-3p	supp		0.032	0.005
hsa-miR-423-5p	NA			0.02
hsa-miR-425-5p	supp	0.047		0.0019
hsa-miR-4443	NA	0.03	0.039	0.03
hsa-miR-4454+hsa-miR-7975	NA			0.025
hsa-miR-451a	supp			0.009
hsa-miR-484	supp	0.044
hsa-miR-495-3p	supp			0.038
hsa-miR-526a+hsa-miR-518c-5p+hsa-miR-518d-5p	NA			0.0038
hsa-miR-548ah-5p	NA		0.033	0.005
hsa-miR-612	onco			0.047
hsa-miR-629-5p	onco		0.031	0.008
hsa-miR-6721-5p	NA		0.007	0.00037
hsa-miR-761	NA			0.0004
hsa-miR-873-3p	supp			0.005
hsa-miR-876-3p	NA		7e-05	4e-05
hsa-miR-93-5p	onco			0.009
hsa-miR-99b-5p	supp		0.01	0.0038
Percentage		2/8 supp (25%)	6/15 supp (40%)	12/41 supp (29%)
		4/8 onco (50%)	4/15 onco (26%)	20/41 conco (48%)
