# Supplementary material for: KSHV oral shedding and plasma viremia result in significant changes in the extracellular tumorigenic miRNA expression profile in individuals infected with the malaria parasite
Source: PLoS One. 2018 Feb 9;13(2):e0192659. doi: 10.1371/journal.pone.0192659 (PMC5806893; doi:10.1371/journal.pone.0192659)
Supplement: S2 Table — List of all the classes of proteins identified by mass spectrometry that do not overlap with the extracellular vesicle proteome from the different databases tested. (XLSX) [file pone.0192659.s002.xlsx]

## Sheet: Sheet1
Accession	Description	Gene
Q08043	Alpha-actinin-3 OS=Homo sapiens GN=ACTN3 PE=1 SV=2	ACTN3
Q15848	Adiponectin OS=Homo sapiens GN=ADIPOQ PE=1 SV=1	ADIPOQ
P43652	Afamin OS=Homo sapiens GN=AFM PE=1 SV=1	AFM
Q8IVF2-2	Isoform 2 of Protein AHNAK2 OS=Homo sapiens GN=AHNAK2	AHNAK2
Q8IVF2-3	Isoform 3 of Protein AHNAK2 OS=Homo sapiens GN=AHNAK2	AHNAK2
Q8IVF2	Protein AHNAK2 OS=Homo sapiens GN=AHNAK2 PE=1 SV=2	AHNAK2
S4R471	Protein AMBP (Fragment) OS=Homo sapiens GN=AMBP PE=4 SV=1	AMBP
P02760	Protein AMBP OS=Homo sapiens GN=AMBP PE=1 SV=1	AMBP
S4R3Y4	Protein AMBP OS=Homo sapiens GN=AMBP PE=3 SV=1	AMBP
Q9HDC9-2	Isoform 2 of Adipocyte plasma membrane-associated protein OS=Homo sapiens GN=APMAP	APMAP
H0Y512	Adipocyte plasma membrane-associated protein (Fragment) OS=Homo sapiens GN=APMAP PE=4 SV=1	APMAP
Q9HDC9	Adipocyte plasma membrane-associated protein OS=Homo sapiens GN=APMAP PE=1 SV=2	APMAP
V9GYG9	Apolipoprotein A-II (Fragment) OS=Homo sapiens GN=APOA2 PE=4 SV=1	APOA2
V9GYC1	Apolipoprotein A-II (Fragment) OS=Homo sapiens GN=APOA2 PE=4 SV=1	APOA2
P02652	Apolipoprotein A-II OS=Homo sapiens GN=APOA2 PE=1 SV=1	APOA2
V9GYE3	Apolipoprotein A-II OS=Homo sapiens GN=APOA2 PE=4 SV=1	APOA2
V9GYM3	Apolipoprotein A-II OS=Homo sapiens GN=APOA2 PE=4 SV=1	APOA2
V9GYS1	Apolipoprotein A-II OS=Homo sapiens GN=APOA2 PE=4 SV=1	APOA2
P06727	Apolipoprotein A-IV OS=Homo sapiens GN=APOA4 PE=1 SV=3	APOA4
P02654	Apolipoprotein C-I OS=Homo sapiens GN=APOC1 PE=1 SV=1	APOC1
K7EKP1	Truncated apolipoprotein C-I (Fragment) OS=Homo sapiens GN=APOC1 PE=2 SV=1	APOC1
K7ERI9	Truncated apolipoprotein C-I (Fragment) OS=Homo sapiens GN=APOC1 PE=2 SV=1	APOC1
K7ELM9	Truncated apolipoprotein C-I OS=Homo sapiens GN=APOC1 PE=2 SV=1	APOC1
K7EJI9	Truncated apolipoprotein C-I OS=Homo sapiens GN=APOC1 PE=2 SV=1	APOC1
K7EPF9	Truncated apolipoprotein C-I OS=Homo sapiens GN=APOC1 PE=2 SV=1	APOC1
Q6P163	APOC2 protein OS=Homo sapiens GN=APOC2 PE=4 SV=1	APOC2
P02655	Apolipoprotein C-II OS=Homo sapiens GN=APOC2 PE=1 SV=1	APOC2
V9GYJ8	Apolipoprotein C-II OS=Homo sapiens GN=APOC2 PE=4 SV=1	APOC2
P55056	Apolipoprotein C-IV OS=Homo sapiens GN=APOC4 PE=1 SV=1	APOC4
K7EMC3	Apolipoprotein C-IV OS=Homo sapiens GN=APOC4 PE=2 SV=1	APOC4
K7ER74	Protein APOC4-APOC2 OS=Homo sapiens GN=APOC4-APOC2 PE=2 SV=1	APOC4-APOC2
Q13790	Apolipoprotein F OS=Homo sapiens GN=APOF PE=1 SV=2	APOF
F5GXS5	Apolipoprotein F OS=Homo sapiens GN=APOF PE=2 SV=1	APOF
O95236-2	Isoform 2 of Apolipoprotein L3 OS=Homo sapiens GN=APOL3	APOL3
O95236-3	Isoform 3 of Apolipoprotein L3 OS=Homo sapiens GN=APOL3	APOL3
O95236	Apolipoprotein L3 OS=Homo sapiens GN=APOL3 PE=2 SV=3	APOL3
O95445-2	Isoform 2 of Apolipoprotein M OS=Homo sapiens GN=APOM	APOM
O95445	Apolipoprotein M OS=Homo sapiens GN=APOM PE=1 SV=2	APOM
Q5SRP5	Apolipoprotein M OS=Homo sapiens GN=APOM PE=2 SV=1	APOM
O75882-2	Isoform 2 of Attractin OS=Homo sapiens GN=ATRN	ATRN
O75882-3	Isoform 3 of Attractin OS=Homo sapiens GN=ATRN	ATRN
O75882	Attractin OS=Homo sapiens GN=ATRN PE=1 SV=2	ATRN
Q5VV63	Attractin-like protein 1 OS=Homo sapiens GN=ATRNL1 PE=2 SV=2	ATRNL1
H0YLF3	Beta-2-microglobulin form pI 5.3 (Fragment) OS=Homo sapiens GN=B2M PE=2 SV=1	B2M
P61769	Beta-2-microglobulin OS=Homo sapiens GN=B2M PE=1 SV=1	B2M
F5H6I0	Beta-2-microglobulin OS=Homo sapiens GN=B2M PE=2 SV=1	B2M
Q96HL2	BCHE protein OS=Homo sapiens GN=BCHE PE=4 SV=1	BCHE
H0Y885	Cholinesterase (Fragment) OS=Homo sapiens GN=BCHE PE=2 SV=1	BCHE
H7C4Y0	Cholinesterase (Fragment) OS=Homo sapiens GN=BCHE PE=2 SV=1	BCHE
P06276	Cholinesterase OS=Homo sapiens GN=BCHE PE=1 SV=1	BCHE
F8WEX7	Cholinesterase OS=Homo sapiens GN=BCHE PE=2 SV=1	BCHE
F8WF14	Cholinesterase OS=Homo sapiens GN=BCHE PE=2 SV=1	BCHE
Q9H8M2-3	Isoform 3 of Bromodomain-containing protein 9 OS=Homo sapiens GN=BRD9	BRD9
Q9H8M2-4	Isoform 4 of Bromodomain-containing protein 9 OS=Homo sapiens GN=BRD9	BRD9
Q9H8M2-1	Isoform 5 of Bromodomain-containing protein 9 OS=Homo sapiens GN=BRD9	BRD9
Q9H8M2-6	Isoform 6 of Bromodomain-containing protein 9 OS=Homo sapiens GN=BRD9	BRD9
C9JBY0	Bromodomain-containing protein 9 (Fragment) OS=Homo sapiens GN=BRD9 PE=2 SV=1	BRD9
Q9H8M2	Bromodomain-containing protein 9 OS=Homo sapiens GN=BRD9 PE=1 SV=2	BRD9
B4DXI2	Bromodomain-containing protein 9 OS=Homo sapiens GN=BRD9 PE=2 SV=1	BRD9
F2Z2E8	Bromodomain-containing protein 9 OS=Homo sapiens GN=BRD9 PE=2 SV=1	BRD9
C9JSN9	Biotinidase (Fragment) OS=Homo sapiens GN=BTD PE=2 SV=1	BTD
P43251	Biotinidase OS=Homo sapiens GN=BTD PE=1 SV=2	BTD
B4DLJ9	Biotinidase OS=Homo sapiens GN=BTD PE=2 SV=1	BTD
F8W1Q3	Biotinidase OS=Homo sapiens GN=BTD PE=2 SV=1	BTD
A6NHF2	Biotinidase OS=Homo sapiens GN=BTD PE=2 SV=3	BTD
P20290-2	Isoform 2 of Transcription factor BTF3 OS=Homo sapiens GN=BTF3	BTF3
P20290	Transcription factor BTF3 OS=Homo sapiens GN=BTF3 PE=1 SV=1	BTF3
Q9BWL3-2	Isoform 2 of Uncharacterized protein C1orf43 OS=Homo sapiens GN=C1orf43	C1orf43
Q9BWL3-3	Isoform 3 of Uncharacterized protein C1orf43 OS=Homo sapiens GN=C1orf43	C1orf43
Q9BWL3-4	Isoform 4 of Uncharacterized protein C1orf43 OS=Homo sapiens GN=C1orf43	C1orf43
Q9BWL3-5	Isoform 5 of Uncharacterized protein C1orf43 OS=Homo sapiens GN=C1orf43	C1orf43
Q9BWL3	Uncharacterized protein C1orf43 OS=Homo sapiens GN=C1orf43 PE=2 SV=1	C1orf43
P02745	Complement C1q subcomponent subunit A OS=Homo sapiens GN=C1QA PE=1 SV=2	C1QA
F5H6S5	Complement C1r subcomponent-like protein (Fragment) OS=Homo sapiens GN=C1RL PE=2 SV=1	C1RL
H0YFL7	Complement C1r subcomponent-like protein (Fragment) OS=Homo sapiens GN=C1RL PE=4 SV=1	C1RL
Q9NZP8	Complement C1r subcomponent-like protein OS=Homo sapiens GN=C1RL PE=1 SV=2	C1RL
F5H7C8	Complement C1r subcomponent-like protein OS=Homo sapiens GN=C1RL PE=2 SV=1	C1RL
F5GWF3	Complement C1r subcomponent-like protein OS=Homo sapiens GN=C1RL PE=2 SV=1	C1RL
F5H2Z5	Complement C1r subcomponent-like protein OS=Homo sapiens GN=C1RL PE=2 SV=1	C1RL
P06681-2	Isoform 2 of Complement C2 OS=Homo sapiens GN=C2	C2
P06681-3	Isoform 3 of Complement C2 OS=Homo sapiens GN=C2	C2
Q8N6L6	C2 protein OS=Homo sapiens GN=C2 PE=2 SV=1	C2
P06681	Complement C2 OS=Homo sapiens GN=C2 PE=1 SV=2	C2
C9JYQ5	Complement C2b fragment (Fragment) OS=Homo sapiens GN=C2 PE=2 SV=1	C2
A2ABG0	Complement C2b fragment (Fragment) OS=Homo sapiens GN=C2 PE=2 SV=1	C2
F2Z3N2	Complement C2b fragment (Fragment) OS=Homo sapiens GN=C2 PE=2 SV=1	C2
E9PDZ0	Complement C2b fragment (Fragment) OS=Homo sapiens GN=C2 PE=2 SV=1	C2
Q5ST52	Complement C2b fragment (Fragment) OS=Homo sapiens GN=C2 PE=2 SV=2	C2
H0Y3H6	Complement C2b fragment (Fragment) OS=Homo sapiens GN=C2 PE=3 SV=1	C2
H0Y868	Complement C2b fragment (Fragment) OS=Homo sapiens GN=C2 PE=4 SV=1	C2
F8WCJ9	Complement C2b fragment OS=Homo sapiens GN=C2 PE=2 SV=1	C2
B4DQI1	Complement C2b fragment OS=Homo sapiens GN=C2 PE=2 SV=1	C2
P20851-2	Isoform 2 of C4b-binding protein beta chain OS=Homo sapiens GN=C4BPB	C4BPB
Q5VVQ7	C4b-binding protein beta chain (Fragment) OS=Homo sapiens GN=C4BPB PE=2 SV=1	C4BPB
P20851	C4b-binding protein beta chain OS=Homo sapiens GN=C4BPB PE=1 SV=1	C4BPB
E7EQT9	C4b-binding protein beta chain OS=Homo sapiens GN=C4BPB PE=2 SV=1	C4BPB
P10643	Complement component C7 OS=Homo sapiens GN=C7 PE=1 SV=2	C7
P07357	Complement component C8 alpha chain OS=Homo sapiens GN=C8A PE=1 SV=2	C8A
Q5SQ08	Complement component C8 gamma chain (Fragment) OS=Homo sapiens GN=C8G PE=2 SV=1	C8G
P07360	Complement component C8 gamma chain OS=Homo sapiens GN=C8G PE=1 SV=3	C8G
Q6ZUS5-2	Isoform 2 of Coiled-coil domain-containing protein 121 OS=Homo sapiens GN=CCDC121	CCDC121
Q6ZUS5	Coiled-coil domain-containing protein 121 OS=Homo sapiens GN=CCDC121 PE=2 SV=1	CCDC121
C9J0J0	Coiled-coil domain-containing protein 126 (Fragment) OS=Homo sapiens GN=CCDC126 PE=2 SV=1	CCDC126
Q96EE4	Coiled-coil domain-containing protein 126 OS=Homo sapiens GN=CCDC126 PE=2 SV=2	CCDC126
Q8IYE1	Coiled-coil domain-containing protein 13 OS=Homo sapiens GN=CCDC13 PE=2 SV=2	CCDC13
P55774	C-C motif chemokine 18 OS=Homo sapiens GN=CCL18 PE=1 SV=1	CCL18
P33151-2	Isoform 2 of Cadherin-5 OS=Homo sapiens GN=CDH5	CDH5
P33151	Cadherin-5 OS=Homo sapiens GN=CDH5 PE=1 SV=5	CDH5
I3L1J2	Cadherin-5 OS=Homo sapiens GN=CDH5 PE=2 SV=1	CDH5
Q5VT06	Centrosome-associated protein 350 OS=Homo sapiens GN=CEP350 PE=1 SV=1	CEP350
P00746	Complement factor D OS=Homo sapiens GN=CFD PE=1 SV=5	CFD
K7ERG9	Complement factor D OS=Homo sapiens GN=CFD PE=2 SV=1	CFD
P08603-2	Isoform 2 of Complement factor H OS=Homo sapiens GN=CFH	CFH
P08603	Complement factor H OS=Homo sapiens GN=CFH PE=1 SV=4	CFH
Q5TFM2	Complement factor H OS=Homo sapiens GN=CFH PE=2 SV=1	CFH
F8WDX4	Complement factor H OS=Homo sapiens GN=CFH PE=2 SV=1	CFH
Q03591	Complement factor H-related protein 1 OS=Homo sapiens GN=CFHR1 PE=1 SV=2	CFHR1
B1AKG0	Complement factor H-related protein 1 OS=Homo sapiens GN=CFHR1 PE=2 SV=1	CFHR1
P36980-2	Isoform Short of Complement factor H-related protein 2 OS=Homo sapiens GN=CFHR2	CFHR2
P36980	Complement factor H-related protein 2 OS=Homo sapiens GN=CFHR2 PE=1 SV=1	CFHR2
V9GYE7	Complement factor H-related protein 2 OS=Homo sapiens GN=CFHR2 PE=4 SV=1	CFHR2
Q02985-2	Isoform 2 of Complement factor H-related protein 3 OS=Homo sapiens GN=CFHR3	CFHR3
Q6NSD3	CFHR3 protein OS=Homo sapiens GN=CFHR3 PE=2 SV=1	CFHR3
Q02985	Complement factor H-related protein 3 OS=Homo sapiens GN=CFHR3 PE=1 SV=2	CFHR3
Q92496-2	Isoform 2 of Complement factor H-related protein 4 OS=Homo sapiens GN=CFHR4	CFHR4
Q92496	Complement factor H-related protein 4 OS=Homo sapiens GN=CFHR4 PE=1 SV=3	CFHR4
Q9BXR6	Complement factor H-related protein 5 OS=Homo sapiens GN=CFHR5 PE=1 SV=1	CFHR5
Q5VYL6	Complement factor H-related protein 5 OS=Homo sapiens GN=CFHR5 PE=2 SV=1	CFHR5
E7ETH0	Complement factor I light chain OS=Homo sapiens GN=CFI PE=2 SV=1	CFI
G3XAM2	Complement factor I light chain OS=Homo sapiens GN=CFI PE=2 SV=1	CFI
D6R9Z8	Complement factor I light chain OS=Homo sapiens GN=CFI PE=2 SV=1	CFI
P05156	Complement factor I OS=Homo sapiens GN=CFI PE=1 SV=2	CFI
C9J7V5	Properdin (Fragment) OS=Homo sapiens GN=CFP PE=2 SV=1	CFP
P27918	Properdin OS=Homo sapiens GN=CFP PE=1 SV=2	CFP
E9PAQ1	Properdin OS=Homo sapiens GN=CFP PE=2 SV=1	CFP
E9PQ80	Charged multivesicular body protein 4a (Fragment) OS=Homo sapiens GN=CHMP4A PE=2 SV=1	CHMP4A
Q9BY43	Charged multivesicular body protein 4a OS=Homo sapiens GN=CHMP4A PE=1 SV=3	CHMP4A
E9PQI5	Charged multivesicular body protein 4a OS=Homo sapiens GN=CHMP4A PE=2 SV=1	CHMP4A
P05452	Tetranectin OS=Homo sapiens GN=CLEC3B PE=1 SV=3	CLEC3B
E9PHK0	Tetranectin OS=Homo sapiens GN=CLEC3B PE=2 SV=1	CLEC3B
P53675-2	Isoform 2 of Clathrin heavy chain 2 OS=Homo sapiens GN=CLTCL1	CLTCL1
P53675	Clathrin heavy chain 2 OS=Homo sapiens GN=CLTCL1 PE=1 SV=2	CLTCL1
J3KR87	Clathrin heavy chain 2 OS=Homo sapiens GN=CLTCL1 PE=2 SV=1	CLTCL1
Q96KN2	Beta-Ala-His dipeptidase OS=Homo sapiens GN=CNDP1 PE=1 SV=4	CNDP1
J3KRP0	Beta-Ala-His dipeptidase OS=Homo sapiens GN=CNDP1 PE=2 SV=1	CNDP1
Q9Y2V7-2	Isoform 2 of Conserved oligomeric Golgi complex subunit 6 OS=Homo sapiens GN=COG6	COG6
Q9Y2V7	Conserved oligomeric Golgi complex subunit 6 OS=Homo sapiens GN=COG6 PE=1 SV=2	COG6
Q9BWP8-10	Isoform 10 of Collectin-11 OS=Homo sapiens GN=COLEC11	COLEC11
Q9BWP8-2	Isoform 2 of Collectin-11 OS=Homo sapiens GN=COLEC11	COLEC11
Q9BWP8-3	Isoform 3 of Collectin-11 OS=Homo sapiens GN=COLEC11	COLEC11
Q9BWP8-4	Isoform 4 of Collectin-11 OS=Homo sapiens GN=COLEC11	COLEC11
Q9BWP8-5	Isoform 5 of Collectin-11 OS=Homo sapiens GN=COLEC11	COLEC11
Q9BWP8-6	Isoform 6 of Collectin-11 OS=Homo sapiens GN=COLEC11	COLEC11
Q9BWP8-7	Isoform 7 of Collectin-11 OS=Homo sapiens GN=COLEC11	COLEC11
Q9BWP8-8	Isoform 8 of Collectin-11 OS=Homo sapiens GN=COLEC11	COLEC11
Q9BWP8-9	Isoform 9 of Collectin-11 OS=Homo sapiens GN=COLEC11	COLEC11
Q9BWP8	Collectin-11 OS=Homo sapiens GN=COLEC11 PE=1 SV=1	COLEC11
P49747	Cartilage oligomeric matrix protein OS=Homo sapiens GN=COMP PE=1 SV=2	COMP
G3XAP6	Cartilage oligomeric matrix protein OS=Homo sapiens GN=COMP PE=2 SV=1	COMP
B4DKJ3	Cartilage oligomeric matrix protein OS=Homo sapiens GN=COMP PE=2 SV=1	COMP
Q96IY4-2	Isoform 2 of Carboxypeptidase B2 OS=Homo sapiens GN=CPB2	CPB2
Q96IY4	Carboxypeptidase B2 OS=Homo sapiens GN=CPB2 PE=1 SV=2	CPB2
B1AP58	Carboxypeptidase N catalytic chain (Fragment) OS=Homo sapiens GN=CPN1 PE=2 SV=1	CPN1
P15169	Carboxypeptidase N catalytic chain OS=Homo sapiens GN=CPN1 PE=1 SV=1	CPN1
P22792	Carboxypeptidase N subunit 2 OS=Homo sapiens GN=CPN2 PE=1 SV=3	CPN2
P54108-2	Isoform 2 of Cysteine-rich secretory protein 3 OS=Homo sapiens GN=CRISP3	CRISP3
P54108-3	Isoform 3 of Cysteine-rich secretory protein 3 OS=Homo sapiens GN=CRISP3	CRISP3
I3L0A1	Cysteine-rich secretory protein 3 (Fragment) OS=Homo sapiens GN=CRISP3 PE=2 SV=1	CRISP3
P54108	Cysteine-rich secretory protein 3 OS=Homo sapiens GN=CRISP3 PE=1 SV=1	CRISP3
J3KPA1	Cysteine-rich secretory protein 3 OS=Homo sapiens GN=CRISP3 PE=2 SV=1	CRISP3
P02741-2	Isoform 2 of C-reactive protein OS=Homo sapiens GN=CRP	CRP
sp	C-reactive protein OS=Homo sapiens GN=CRP PE=1 SV=1	CRP
C9JRE9	C-reactive protein(1-205) OS=Homo sapiens GN=CRP PE=2 SV=1	CRP
Q5VVP7	C-reactive protein(1-205) OS=Homo sapiens GN=CRP PE=2 SV=1	CRP
Q9NQ79-2	Isoform 2 of Cartilage acidic protein 1 OS=Homo sapiens GN=CRTAC1	CRTAC1
Q9NQ79-3	Isoform 3 of Cartilage acidic protein 1 OS=Homo sapiens GN=CRTAC1	CRTAC1
Q5T4F6	Cartilage acidic protein 1 (Fragment) OS=Homo sapiens GN=CRTAC1 PE=2 SV=1	CRTAC1
Q9NQ79	Cartilage acidic protein 1 OS=Homo sapiens GN=CRTAC1 PE=1 SV=2	CRTAC1
P07333-2	Isoform 2 of Macrophage colony-stimulating factor 1 receptor OS=Homo sapiens GN=CSF1R	CSF1R
P07333	Macrophage colony-stimulating factor 1 receptor OS=Homo sapiens GN=CSF1R PE=1 SV=2	CSF1R
E9PEK4	Macrophage colony-stimulating factor 1 receptor OS=Homo sapiens GN=CSF1R PE=2 SV=1	CSF1R
P01034	Cystatin-C OS=Homo sapiens GN=CST3 PE=1 SV=1	CST3
P59665	Neutrophil defensin 1 OS=Homo sapiens GN=DEFA1 PE=1 SV=1	DEFA1
P59666	Neutrophil defensin 3 OS=Homo sapiens GN=DEFA3 PE=1 SV=1	DEFA3
Q8TDJ6-2	Isoform 2 of DmX-like protein 2 OS=Homo sapiens GN=DMXL2	DMXL2
Q8TDJ6-3	Isoform 3 of DmX-like protein 2 OS=Homo sapiens GN=DMXL2	DMXL2
H0YLM8	DmX-like protein 2 (Fragment) OS=Homo sapiens GN=DMXL2 PE=4 SV=1	DMXL2
Q8TDJ6	DmX-like protein 2 OS=Homo sapiens GN=DMXL2 PE=1 SV=2	DMXL2
Q96M86	Dynein heavy chain domain-containing protein 1 OS=Homo sapiens GN=DNHD1 PE=2 SV=2	DNHD1
Q16610-2	Isoform 2 of Extracellular matrix protein 1 OS=Homo sapiens GN=ECM1	ECM1
Q16610-3	Isoform 3 of Extracellular matrix protein 1 OS=Homo sapiens GN=ECM1	ECM1
Q16610-4	Isoform 4 of Extracellular matrix protein 1 OS=Homo sapiens GN=ECM1	ECM1
Q16610	Extracellular matrix protein 1 OS=Homo sapiens GN=ECM1 PE=1 SV=2	ECM1
Q12805-2	Isoform 2 of EGF-containing fibulin-like extracellular matrix protein 1 OS=Homo sapiens GN=EFEMP1	EFEMP1
Q12805-3	Isoform 3 of EGF-containing fibulin-like extracellular matrix protein 1 OS=Homo sapiens GN=EFEMP1	EFEMP1
Q12805-4	Isoform 4 of EGF-containing fibulin-like extracellular matrix protein 1 OS=Homo sapiens GN=EFEMP1	EFEMP1
Q580Q6	EGF-containing fibulin-like extracellular matrix protein 1 (Fragment) OS=Homo sapiens GN=EFEMP1 PE=2 SV=1	EFEMP1
Q12805	EGF-containing fibulin-like extracellular matrix protein 1 OS=Homo sapiens GN=EFEMP1 PE=1 SV=2	EFEMP1
B4DW75	EGF-containing fibulin-like extracellular matrix protein 1 OS=Homo sapiens GN=EFEMP1 PE=2 SV=1	EFEMP1
B4DXG7	Ephrin-A3 OS=Homo sapiens GN=EFNA3 PE=2 SV=1	EFNA3
P52798-2	Isoform 2 of Ephrin-A4 OS=Homo sapiens GN=EFNA4	EFNA4
P52798-3	Isoform 3 of Ephrin-A4 OS=Homo sapiens GN=EFNA4	EFNA4
P52798	Ephrin-A4 OS=Homo sapiens GN=EFNA4 PE=1 SV=1	EFNA4
P16452-2	Isoform Long of Erythrocyte membrane protein band 4.2 OS=Homo sapiens GN=EPB42	EPB42
H3BPV8	Erythrocyte membrane protein band 4.2 (Fragment) OS=Homo sapiens GN=EPB42 PE=2 SV=1	EPB42
H3BTE6	Erythrocyte membrane protein band 4.2 (Fragment) OS=Homo sapiens GN=EPB42 PE=2 SV=1	EPB42
P16452	Erythrocyte membrane protein band 4.2 OS=Homo sapiens GN=EPB42 PE=1 SV=3	EPB42
F5H563	Erythrocyte membrane protein band 4.2 OS=Homo sapiens GN=EPB42 PE=2 SV=1	EPB42
Q9NV70-2	Isoform 2 of Exocyst complex component 1 OS=Homo sapiens GN=EXOC1	EXOC1
Q9NV70	Exocyst complex component 1 OS=Homo sapiens GN=EXOC1 PE=1 SV=4	EXOC1
P00748	Coagulation factor XII OS=Homo sapiens GN=F12 PE=1 SV=3	F12
P05160	Coagulation factor XIII B chain OS=Homo sapiens GN=F13B PE=1 SV=3	F13B
P08709-2	Isoform B of Coagulation factor VII OS=Homo sapiens GN=F7	F7
P08709	Coagulation factor VII OS=Homo sapiens GN=F7 PE=1 SV=1	F7
F5H8B0	Factor VII heavy chain OS=Homo sapiens GN=F7 PE=2 SV=1	F7
P00740-2	Isoform 2 of Coagulation factor IX OS=Homo sapiens GN=F9	F9
P00740	Coagulation factor IX OS=Homo sapiens GN=F9 PE=1 SV=2	F9
Q9NYQ8	Protocadherin Fat 2 OS=Homo sapiens GN=FAT2 PE=1 SV=2	FAT2
C9JC71	Low affinity immunoglobulin gamma Fc region receptor III-A (Fragment) OS=Homo sapiens GN=FCGR3A PE=2 SV=1	FCGR3A
H0Y755	Low affinity immunoglobulin gamma Fc region receptor III-A (Fragment) OS=Homo sapiens GN=FCGR3A PE=4 SV=1	FCGR3A
P08637	Low affinity immunoglobulin gamma Fc region receptor III-A OS=Homo sapiens GN=FCGR3A PE=1 SV=2	FCGR3A
E9PG94	Low affinity immunoglobulin gamma Fc region receptor III-A OS=Homo sapiens GN=FCGR3A PE=2 SV=1	FCGR3A
M9MML0	Low affinity immunoglobulin gamma Fc region receptor III-A OS=Homo sapiens GN=FCGR3A PE=4 SV=1	FCGR3A
E9PNY5	Low affinity immunoglobulin gamma Fc region receptor III-B (Fragment) OS=Homo sapiens GN=FCGR3B PE=2 SV=1	FCGR3B
H0Y4U3	Low affinity immunoglobulin gamma Fc region receptor III-B (Fragment) OS=Homo sapiens GN=FCGR3B PE=4 SV=1	FCGR3B
O75015	Low affinity immunoglobulin gamma Fc region receptor III-B OS=Homo sapiens GN=FCGR3B PE=1 SV=2	FCGR3B
M9MML6	Low affinity immunoglobulin gamma Fc region receptor III-B OS=Homo sapiens GN=FCGR3B PE=4 SV=1	FCGR3B
Q96RD9-3	Isoform 3 of Fc receptor-like protein 5 OS=Homo sapiens GN=FCRL5	FCRL5
Q96RD9	Fc receptor-like protein 5 OS=Homo sapiens GN=FCRL5 PE=1 SV=3	FCRL5
F5GXJ2	Fc receptor-like protein 5 OS=Homo sapiens GN=FCRL5 PE=2 SV=1	FCRL5
A6NJE8	Fc receptor-like protein 5 OS=Homo sapiens GN=FCRL5 PE=2 SV=2	FCRL5
Q9UGM5-2	Isoform 2 of Fetuin-B OS=Homo sapiens GN=FETUB	FETUB
C9JC68	Fetuin-B (Fragment) OS=Homo sapiens GN=FETUB PE=2 SV=1	FETUB
Q9UGM5	Fetuin-B OS=Homo sapiens GN=FETUB PE=1 SV=2	FETUB
F8WAW1	Fetuin-B OS=Homo sapiens GN=FETUB PE=2 SV=1	FETUB
B7Z8T3	Fetuin-B OS=Homo sapiens GN=FETUB PE=2 SV=1	FETUB
E9PG08	Fetuin-B OS=Homo sapiens GN=FETUB PE=2 SV=1	FETUB
F8WEP7	Fetuin-B OS=Homo sapiens GN=FETUB PE=2 SV=1	FETUB
Q08830	Fibrinogen-like protein 1 OS=Homo sapiens GN=FGL1 PE=1 SV=3	FGL1
Q14315-2	Isoform 2 of Filamin-C OS=Homo sapiens GN=FLNC	FLNC
Q14315	Filamin-C OS=Homo sapiens GN=FLNC PE=1 SV=3	FLNC
P0C091	FRAS1-related extracellular matrix protein 3 OS=Homo sapiens GN=FREM3 PE=2 SV=2	FREM3
Q5SYB0	FERM and PDZ domain-containing protein 1 OS=Homo sapiens GN=FRMPD1 PE=1 SV=1	FRMPD1
B4DZC8	FERM and PDZ domain-containing protein 1 OS=Homo sapiens GN=FRMPD1 PE=2 SV=1	FRMPD1
B7Z807	FERM and PDZ domain-containing protein 1 OS=Homo sapiens GN=FRMPD1 PE=2 SV=1	FRMPD1
I3L3L3	76 kDa lysosomal alpha-glucosidase (Fragment) OS=Homo sapiens GN=GAA PE=2 SV=1	GAA
P10253	Lysosomal alpha-glucosidase OS=Homo sapiens GN=GAA PE=1 SV=4	GAA
O14556	Glyceraldehyde-3-phosphate dehydrogenase, testis-specific OS=Homo sapiens GN=GAPDHS PE=1 SV=2	GAPDHS
Q9NY12	H/ACA ribonucleoprotein complex subunit 1 OS=Homo sapiens GN=GAR1 PE=1 SV=1	GAR1
P02774-2	Isoform 2 of Vitamin D-binding protein OS=Homo sapiens GN=GC	GC
P02774-3	Isoform 3 of Vitamin D-binding protein OS=Homo sapiens GN=GC	GC
D6RF20	Vitamin D-binding protein (Fragment) OS=Homo sapiens GN=GC PE=2 SV=1	GC
P02774	Vitamin D-binding protein OS=Homo sapiens GN=GC PE=1 SV=1	GC
D6RF35	Vitamin D-binding protein OS=Homo sapiens GN=GC PE=2 SV=1	GC
D6RBJ7	Vitamin D-binding protein OS=Homo sapiens GN=GC PE=2 SV=1	GC
E7ES66	Glycocalicin OS=Homo sapiens GN=GP1BA PE=2 SV=2	GP1BA
P07359	Platelet glycoprotein Ib alpha chain OS=Homo sapiens GN=GP1BA PE=1 SV=1	GP1BA
P40197	Platelet glycoprotein V OS=Homo sapiens GN=GP5 PE=1 SV=1	GP5
P80108-2	Isoform 2 of Phosphatidylinositol-glycan-specific phospholipase D OS=Homo sapiens GN=GPLD1	GPLD1
P80108	Phosphatidylinositol-glycan-specific phospholipase D OS=Homo sapiens GN=GPLD1 PE=1 SV=3	GPLD1
H0Y509	Integral membrane protein GPR137B (Fragment) OS=Homo sapiens GN=GPR137B PE=4 SV=1	GPR137B
Q14520-2	Isoform 2 of Hyaluronan-binding protein 2 OS=Homo sapiens GN=HABP2	HABP2
B7Z8Q5	Hyaluronan-binding protein 2 50 kDa heavy chain OS=Homo sapiens GN=HABP2 PE=2 SV=1	HABP2
Q14520	Hyaluronan-binding protein 2 OS=Homo sapiens GN=HABP2 PE=1 SV=1	HABP2
Q9H6D7-2	Isoform 2 of HAUS augmin-like complex subunit 4 OS=Homo sapiens GN=HAUS4	HAUS4
Q9H6D7-4	Isoform 4 of HAUS augmin-like complex subunit 4 OS=Homo sapiens GN=HAUS4	HAUS4
G3V5A5	HAUS augmin-like complex subunit 4 (Fragment) OS=Homo sapiens GN=HAUS4 PE=2 SV=1	HAUS4
G3V4X7	HAUS augmin-like complex subunit 4 (Fragment) OS=Homo sapiens GN=HAUS4 PE=2 SV=1	HAUS4
G3V541	HAUS augmin-like complex subunit 4 (Fragment) OS=Homo sapiens GN=HAUS4 PE=2 SV=1	HAUS4
G3V5Z2	HAUS augmin-like complex subunit 4 (Fragment) OS=Homo sapiens GN=HAUS4 PE=2 SV=1	HAUS4
H0YJ09	HAUS augmin-like complex subunit 4 (Fragment) OS=Homo sapiens GN=HAUS4 PE=4 SV=1	HAUS4
Q9H6D7	HAUS augmin-like complex subunit 4 OS=Homo sapiens GN=HAUS4 PE=1 SV=1	HAUS4
A8MUF7	Hemoglobin subunit epsilon (Fragment) OS=Homo sapiens GN=HBE1 PE=2 SV=1	HBE1
P02100	Hemoglobin subunit epsilon OS=Homo sapiens GN=HBE1 PE=1 SV=2	HBE1
P02008	Hemoglobin subunit zeta OS=Homo sapiens GN=HBZ PE=1 SV=2	HBZ
U3KPT8	Histone H2B type 1-J (Fragment) OS=Homo sapiens GN=HIST1H2BJ PE=4 SV=1	HIST1H2BJ
P01893	Putative HLA class I histocompatibility antigen, alpha chain H OS=Homo sapiens GN=HLA-H PE=5 SV=3	HLA-H
P02790	Hemopexin OS=Homo sapiens GN=HPX PE=1 SV=2	HPX
P04196	Histidine-rich glycoprotein OS=Homo sapiens GN=HRG PE=1 SV=1	HRG
P54652	Heat shock-related 70 kDa protein 2 OS=Homo sapiens GN=HSPA2 PE=1 SV=1	HSPA2
Q5T013-2	Isoform 2 of Putative hydroxypyruvate isomerase OS=Homo sapiens GN=HYI	HYI
Q5T013-3	Isoform 3 of Putative hydroxypyruvate isomerase OS=Homo sapiens GN=HYI	HYI
Q5T013-4	Isoform 4 of Putative hydroxypyruvate isomerase OS=Homo sapiens GN=HYI	HYI
E7EWH8	Hydroxypyruvate isomerase OS=Homo sapiens GN=HYI PE=2 SV=1	HYI
H0YB70	Putative hydroxypyruvate isomerase (Fragment) OS=Homo sapiens GN=HYI PE=4 SV=1	HYI
F6UJY9	Putative hydroxypyruvate isomerase (Fragment) OS=Homo sapiens GN=HYI PE=4 SV=1	HYI
H0YB18	Putative hydroxypyruvate isomerase (Fragment) OS=Homo sapiens GN=HYI PE=4 SV=1	HYI
J9JIE9	Putative hydroxypyruvate isomerase (Fragment) OS=Homo sapiens GN=HYI PE=4 SV=1	HYI
Q5T013	Putative hydroxypyruvate isomerase OS=Homo sapiens GN=HYI PE=1 SV=2	HYI
J3QQX6	Intercellular adhesion molecule 2 (Fragment) OS=Homo sapiens GN=ICAM2 PE=2 SV=1	ICAM2
J3QRQ1	Intercellular adhesion molecule 2 (Fragment) OS=Homo sapiens GN=ICAM2 PE=2 SV=1	ICAM2
J3QQR8	Intercellular adhesion molecule 2 (Fragment) OS=Homo sapiens GN=ICAM2 PE=2 SV=1	ICAM2
P13598	Intercellular adhesion molecule 2 OS=Homo sapiens GN=ICAM2 PE=1 SV=2	ICAM2
J3QKR4	Intercellular adhesion molecule 2 OS=Homo sapiens GN=ICAM2 PE=2 SV=1	ICAM2
J3QRT5	Intercellular adhesion molecule 2 OS=Homo sapiens GN=ICAM2 PE=2 SV=1	ICAM2
P05019-2	Isoform 2 of Insulin-like growth factor I OS=Homo sapiens GN=IGF1	IGF1
P05019-3	Isoform 3 of Insulin-like growth factor I OS=Homo sapiens GN=IGF1	IGF1
P05019-4	Isoform 4 of Insulin-like growth factor I OS=Homo sapiens GN=IGF1	IGF1
P05019	Insulin-like growth factor I OS=Homo sapiens GN=IGF1 PE=1 SV=1	IGF1
P01344-2	Isoform 2 of Insulin-like growth factor II OS=Homo sapiens GN=IGF2	IGF2
P01344-3	Isoform 3 of Insulin-like growth factor II OS=Homo sapiens GN=IGF2	IGF2
sp	Insulin-like growth factor II OS=Homo sapiens GN=IGF2 PE=1 SV=1	IGF2
P35858-2	Isoform 2 of Insulin-like growth factor-binding protein complex acid labile subunit OS=Homo sapiens GN=IGFALS	IGFALS
P35858	Insulin-like growth factor-binding protein complex acid labile subunit OS=Homo sapiens GN=IGFALS PE=1 SV=1	IGFALS
P17936-2	Isoform 2 of Insulin-like growth factor-binding protein 3 OS=Homo sapiens GN=IGFBP3	IGFBP3
B3KWK7	Insulin-like growth factor binding protein 3, isoform CRA_b OS=Homo sapiens GN=IGFBP3 PE=2 SV=1	IGFBP3
C9JMX4	Insulin-like growth factor-binding protein 3 (Fragment) OS=Homo sapiens GN=IGFBP3 PE=2 SV=1	IGFBP3
H0Y5K2	Insulin-like growth factor-binding protein 3 (Fragment) OS=Homo sapiens GN=IGFBP3 PE=4 SV=1	IGFBP3
H0Y485	Insulin-like growth factor-binding protein 3 (Fragment) OS=Homo sapiens GN=IGFBP3 PE=4 SV=1	IGFBP3
P17936	Insulin-like growth factor-binding protein 3 OS=Homo sapiens GN=IGFBP3 PE=1 SV=2	IGFBP3
P22692	Insulin-like growth factor-binding protein 4 OS=Homo sapiens GN=IGFBP4 PE=1 SV=2	IGFBP4
B4E351	Insulin-like growth factor-binding protein 4 OS=Homo sapiens GN=IGFBP4 PE=2 SV=1	IGFBP4
P24593	Insulin-like growth factor-binding protein 5 OS=Homo sapiens GN=IGFBP5 PE=1 SV=1	IGFBP5
Q13429	Insulin-like growth factor I (Fragment) OS=Homo sapiens GN=IGF-I PE=2 SV=1	IGF-I
P01876	Ig alpha-1 chain C region OS=Homo sapiens GN=IGHA1 PE=1 SV=2	IGHA1
P01877	Ig alpha-2 chain C region OS=Homo sapiens GN=IGHA2 PE=1 SV=3	IGHA2
P01880-2	Isoform 2 of Ig delta chain C region OS=Homo sapiens GN=IGHD	IGHD
P01880	Ig delta chain C region OS=Homo sapiens GN=IGHD PE=1 SV=2	IGHD
P01854	Ig epsilon chain C region OS=Homo sapiens GN=IGHE PE=1 SV=1	IGHE
P01859	Ig gamma-2 chain C region OS=Homo sapiens GN=IGHG2 PE=1 SV=2	IGHG2
P01860	Ig gamma-3 chain C region OS=Homo sapiens GN=IGHG3 PE=1 SV=2	IGHG3
P01861	Ig gamma-4 chain C region OS=Homo sapiens GN=IGHG4 PE=1 SV=1	IGHG4
P01871-2	Isoform 2 of Ig mu chain C region OS=Homo sapiens GN=IGHM	IGHM
P01871	Ig mu chain C region OS=Homo sapiens GN=IGHM PE=1 SV=3	IGHM
A6NJS3	Putative V-set and immunoglobulin domain-containing-like protein IGHV1OR21-1 OS=Homo sapiens GN=IGHV1OR21-1 PE=5 SV=1	IGHV1OR21-1
A6NJ16	Putative V-set and immunoglobulin domain-containing-like protein IGHV4OR15-8 OS=Homo sapiens GN=IGHV4OR15-8 PE=5 SV=2	IGHV4OR15-8
P01602	Ig kappa chain V-I region HK102 (Fragment) OS=Homo sapiens GN=IGKV1-5 PE=4 SV=1	IGKV1-5
P06312	Ig kappa chain V-IV region (Fragment) OS=Homo sapiens GN=IGKV4-1 PE=4 SV=1	IGKV4-1
P0CG04	Ig lambda-1 chain C regions OS=Homo sapiens GN=IGLC1 PE=1 SV=1	IGLC1
P0CG05	Ig lambda-2 chain C regions OS=Homo sapiens GN=IGLC2 PE=1 SV=1	IGLC2
P0CG06	Ig lambda-3 chain C regions OS=Homo sapiens GN=IGLC3 PE=1 SV=1	IGLC3
P0CF74	Ig lambda-6 chain C region OS=Homo sapiens GN=IGLC6 PE=4 SV=1	IGLC6
A0M8Q6	Ig lambda-7 chain C region OS=Homo sapiens GN=IGLC7 PE=1 SV=2	IGLC7
C9JEE0	Immunoglobulin lambda-like polypeptide 1 (Fragment) OS=Homo sapiens GN=IGLL1 PE=2 SV=1	IGLL1
P15814	Immunoglobulin lambda-like polypeptide 1 OS=Homo sapiens GN=IGLL1 PE=1 SV=1	IGLL1
Q9NQS7-2	Isoform 2 of Inner centromere protein OS=Homo sapiens GN=INCENP	INCENP
Q9NQS7	Inner centromere protein OS=Homo sapiens GN=INCENP PE=1 SV=3	INCENP
Q92835-2	Isoform 2 of Phosphatidylinositol 3,4,5-trisphosphate 5-phosphatase 1 OS=Homo sapiens GN=INPP5D	INPP5D
C9JF09	Phosphatidylinositol 3,4,5-trisphosphate 5-phosphatase 1 (Fragment) OS=Homo sapiens GN=INPP5D PE=2 SV=1	INPP5D
C9JLW2	Phosphatidylinositol 3,4,5-trisphosphate 5-phosphatase 1 (Fragment) OS=Homo sapiens GN=INPP5D PE=2 SV=1	INPP5D
Q92835	Phosphatidylinositol 3,4,5-trisphosphate 5-phosphatase 1 OS=Homo sapiens GN=INPP5D PE=1 SV=2	INPP5D
F5GXI6	Phosphatidylinositol 3,4,5-trisphosphate 5-phosphatase 1 OS=Homo sapiens GN=INPP5D PE=2 SV=1	INPP5D
Q9ULD6-4	Isoform 4 of Protein inturned OS=Homo sapiens GN=INTU	INTU
Q9ULD6	Protein inturned OS=Homo sapiens GN=INTU PE=2 SV=2	INTU
Q92985-2	Isoform B of Interferon regulatory factor 7 OS=Homo sapiens GN=IRF7	IRF7
Q92985-3	Isoform C of Interferon regulatory factor 7 OS=Homo sapiens GN=IRF7	IRF7
Q92985-4	Isoform D of Interferon regulatory factor 7 OS=Homo sapiens GN=IRF7	IRF7
Q92985	Interferon regulatory factor 7 OS=Homo sapiens GN=IRF7 PE=1 SV=2	IRF7
E9PIA7	Interferon regulatory factor 7 OS=Homo sapiens GN=IRF7 PE=2 SV=1	IRF7
E9PR03	Interferon regulatory factor 7 OS=Homo sapiens GN=IRF7 PE=2 SV=1	IRF7
P19827-2	Isoform 2 of Inter-alpha-trypsin inhibitor heavy chain H1 OS=Homo sapiens GN=ITIH1	ITIH1
P19827-3	Isoform 3 of Inter-alpha-trypsin inhibitor heavy chain H1 OS=Homo sapiens GN=ITIH1	ITIH1
H7C0N0	Inter-alpha-trypsin inhibitor heavy chain H1 (Fragment) OS=Homo sapiens GN=ITIH1 PE=2 SV=1	ITIH1
H7C5I0	Inter-alpha-trypsin inhibitor heavy chain H1 (Fragment) OS=Homo sapiens GN=ITIH1 PE=4 SV=1	ITIH1
P19827	Inter-alpha-trypsin inhibitor heavy chain H1 OS=Homo sapiens GN=ITIH1 PE=1 SV=3	ITIH1
F5H7E1	Inter-alpha-trypsin inhibitor heavy chain H1 OS=Homo sapiens GN=ITIH1 PE=2 SV=1	ITIH1
F8WAS2	Inter-alpha-trypsin inhibitor heavy chain H1 OS=Homo sapiens GN=ITIH1 PE=2 SV=1	ITIH1
Q9H1H9-2	Isoform 2 of Kinesin-like protein KIF13A OS=Homo sapiens GN=KIF13A	KIF13A
Q9H1H9-3	Isoform 3 of Kinesin-like protein KIF13A OS=Homo sapiens GN=KIF13A	KIF13A
Q9H1H9-4	Isoform 4 of Kinesin-like protein KIF13A OS=Homo sapiens GN=KIF13A	KIF13A
H0Y925	Kinesin-like protein KIF13A (Fragment) OS=Homo sapiens GN=KIF13A PE=2 SV=1	KIF13A
H0Y9Z7	Kinesin-like protein KIF13A (Fragment) OS=Homo sapiens GN=KIF13A PE=2 SV=1	KIF13A
H0Y307	Kinesin-like protein KIF13A (Fragment) OS=Homo sapiens GN=KIF13A PE=4 SV=1	KIF13A
Q9H1H9	Kinesin-like protein KIF13A OS=Homo sapiens GN=KIF13A PE=1 SV=2	KIF13A
E9PDX3	Kinesin-like protein KIF13A OS=Homo sapiens GN=KIF13A PE=2 SV=2	KIF13A
P05783	Keratin, type I cytoskeletal 18 OS=Homo sapiens GN=KRT18 PE=1 SV=2	KRT18
F8VZY9	Keratin, type I cytoskeletal 18 OS=Homo sapiens GN=KRT18 PE=2 SV=1	KRT18
P35900	Keratin, type I cytoskeletal 20 OS=Homo sapiens GN=KRT20 PE=1 SV=1	KRT20
P12035	Keratin, type II cytoskeletal 3 OS=Homo sapiens GN=KRT3 PE=1 SV=3	KRT3
J3QST3	Keratin, type II cytoskeletal 3 OS=Homo sapiens GN=KRT3 PE=2 SV=1	KRT3
Q15323	Keratin, type I cuticular Ha1 OS=Homo sapiens GN=KRT31 PE=2 SV=3	KRT31
Q14532	Keratin, type I cuticular Ha2 OS=Homo sapiens GN=KRT32 PE=1 SV=3	KRT32
sp	Keratin, type I cuticular Ha3-II OS=Homo sapiens GN=KRT33B PE=2 SV=3	KRT33B
C4AM86	Keratin, type I cuticular Ha5 OS=Homo sapiens GN=KRT35 PE=2 SV=1	KRT35
Q92764	Keratin, type I cuticular Ha5 OS=Homo sapiens GN=KRT35 PE=2 SV=5	KRT35
O76013-2	Isoform 2 of Keratin, type I cuticular Ha6 OS=Homo sapiens GN=KRT36	KRT36
O76013	Keratin, type I cuticular Ha6 OS=Homo sapiens GN=KRT36 PE=1 SV=1	KRT36
O76014	Keratin, type I cuticular Ha7 OS=Homo sapiens GN=KRT37 PE=2 SV=3	KRT37
O76015	Keratin, type I cuticular Ha8 OS=Homo sapiens GN=KRT38 PE=2 SV=3	KRT38
P04259	Keratin, type II cytoskeletal 6B OS=Homo sapiens GN=KRT6B PE=1 SV=5	KRT6B
Q3SY84	Keratin, type II cytoskeletal 71 OS=Homo sapiens GN=KRT71 PE=1 SV=3	KRT71
Q14CN4-2	Isoform 2 of Keratin, type II cytoskeletal 72 OS=Homo sapiens GN=KRT72	KRT72
Q14CN4-3	Isoform 3 of Keratin, type II cytoskeletal 72 OS=Homo sapiens GN=KRT72	KRT72
H0YHD9	Keratin, type II cytoskeletal 72 (Fragment) OS=Homo sapiens GN=KRT72 PE=4 SV=1	KRT72
Q14CN4	Keratin, type II cytoskeletal 72 OS=Homo sapiens GN=KRT72 PE=1 SV=2	KRT72
Q86Y46-2	Isoform 2 of Keratin, type II cytoskeletal 73 OS=Homo sapiens GN=KRT73	KRT73
Q86Y46	Keratin, type II cytoskeletal 73 OS=Homo sapiens GN=KRT73 PE=1 SV=1	KRT73
Q7RTS7	Keratin, type II cytoskeletal 74 OS=Homo sapiens GN=KRT74 PE=1 SV=2	KRT74
F8W1S1	Keratin, type II cytoskeletal 74 OS=Homo sapiens GN=KRT74 PE=2 SV=1	KRT74
Q9NSB2	Keratin, type II cuticular Hb4 OS=Homo sapiens GN=KRT84 PE=2 SV=2	KRT84
Q96JM7-2	Isoform 2 of Lethal(3)malignant brain tumor-like protein 3 OS=Homo sapiens GN=L3MBTL3	L3MBTL3
E9PI01	Lethal(3)malignant brain tumor-like protein 3 (Fragment) OS=Homo sapiens GN=L3MBTL3 PE=2 SV=1	L3MBTL3
E9PLL7	Lethal(3)malignant brain tumor-like protein 3 (Fragment) OS=Homo sapiens GN=L3MBTL3 PE=2 SV=1	L3MBTL3
Q96JM7	Lethal(3)malignant brain tumor-like protein 3 OS=Homo sapiens GN=L3MBTL3 PE=1 SV=2	L3MBTL3
Q16363-2	Isoform 2 of Laminin subunit alpha-4 OS=Homo sapiens GN=LAMA4	LAMA4
Q16363	Laminin subunit alpha-4 OS=Homo sapiens GN=LAMA4 PE=1 SV=4	LAMA4
P11047	Laminin subunit gamma-1 OS=Homo sapiens GN=LAMC1 PE=1 SV=3	LAMC1
P13473-2	Isoform LAMP-2B of Lysosome-associated membrane glycoprotein 2 OS=Homo sapiens GN=LAMP2	LAMP2
P13473-3	Isoform LAMP-2C of Lysosome-associated membrane glycoprotein 2 OS=Homo sapiens GN=LAMP2	LAMP2
P13473	Lysosome-associated membrane glycoprotein 2 OS=Homo sapiens GN=LAMP2 PE=1 SV=2	LAMP2
B7Z2R9	Lysosome-associated membrane glycoprotein 2 OS=Homo sapiens GN=LAMP2 PE=2 SV=1	LAMP2
B4E2S7	Lysosome-associated membrane glycoprotein 2 OS=Homo sapiens GN=LAMP2 PE=2 SV=1	LAMP2
J3QKT0	Phosphatidylcholine-sterol acyltransferase (Fragment) OS=Homo sapiens GN=LCAT PE=2 SV=1	LCAT
J3QSE5	Phosphatidylcholine-sterol acyltransferase (Fragment) OS=Homo sapiens GN=LCAT PE=2 SV=1	LCAT
I3L1Q6	Phosphatidylcholine-sterol acyltransferase (Fragment) OS=Homo sapiens GN=LCAT PE=4 SV=1	LCAT
P04180	Phosphatidylcholine-sterol acyltransferase OS=Homo sapiens GN=LCAT PE=1 SV=1	LCAT
Q8N6C8-3	Isoform 3 of Leukocyte immunoglobulin-like receptor subfamily A member 3 OS=Homo sapiens GN=LILRA3	LILRA3
Q8N6C8	Leukocyte immunoglobulin-like receptor subfamily A member 3 OS=Homo sapiens GN=LILRA3 PE=1 SV=3	LILRA3
Q7Z4I7-2	Isoform 2 of LIM and senescent cell antigen-like-containing domain protein 2 OS=Homo sapiens GN=LIMS2	LIMS2
Q7Z4I7-3	Isoform 3 of LIM and senescent cell antigen-like-containing domain protein 2 OS=Homo sapiens GN=LIMS2	LIMS2
Q7Z4I7-4	Isoform 4 of LIM and senescent cell antigen-like-containing domain protein 2 OS=Homo sapiens GN=LIMS2	LIMS2
Q7Z4I7-5	Isoform 5 of LIM and senescent cell antigen-like-containing domain protein 2 OS=Homo sapiens GN=LIMS2	LIMS2
Q7Z4I7	LIM and senescent cell antigen-like-containing domain protein 2 OS=Homo sapiens GN=LIMS2 PE=1 SV=1	LIMS2
B4DPH6	LIM and senescent cell antigen-like-containing domain protein 3 OS=Homo sapiens GN=LIMS3 PE=2 SV=1	LIMS3
P08519	Apolipoprotein(a) OS=Homo sapiens GN=LPA PE=1 SV=1	LPA
Q16609	Putative apolipoprotein(a)-like protein 2 OS=Homo sapiens GN=LPAL2 PE=5 SV=1	LPAL2
P02750	Leucine-rich alpha-2-glycoprotein OS=Homo sapiens GN=LRG1 PE=1 SV=2	LRG1
P51884	Lumican OS=Homo sapiens GN=LUM PE=1 SV=2	LUM
Q9Y5Y7	Lymphatic vessel endothelial hyaluronic acid receptor 1 OS=Homo sapiens GN=LYVE1 PE=1 SV=2	LYVE1
O00187-2	Isoform 2 of Mannan-binding lectin serine protease 2 OS=Homo sapiens GN=MASP2	MASP2
O00187	Mannan-binding lectin serine protease 2 OS=Homo sapiens GN=MASP2 PE=1 SV=4	MASP2
P11226	Mannose-binding protein C OS=Homo sapiens GN=MBL2 PE=1 SV=2	MBL2
O95568	Histidine protein methyltransferase 1 homolog OS=Homo sapiens GN=METTL18 PE=1 SV=1	METTL18
Q96ES6	Major facilitator superfamily domain-containing protein 3 OS=Homo sapiens GN=MFSD3 PE=2 SV=1	MFSD3
Q9UNW1-2	Isoform 2 of Multiple inositol polyphosphate phosphatase 1 OS=Homo sapiens GN=MINPP1	MINPP1
Q9UNW1-3	Isoform 3 of Multiple inositol polyphosphate phosphatase 1 OS=Homo sapiens GN=MINPP1	MINPP1
Q9UNW1	Multiple inositol polyphosphate phosphatase 1 OS=Homo sapiens GN=MINPP1 PE=1 SV=1	MINPP1
Q13201-2	Isoform 2 of Multimerin-1 OS=Homo sapiens GN=MMRN1	MMRN1
Q13201	Multimerin-1 OS=Homo sapiens GN=MMRN1 PE=1 SV=3	MMRN1
E7EPG1	Multimerin-1 OS=Homo sapiens GN=MMRN1 PE=2 SV=1	MMRN1
Q9H8L6	Multimerin-2 OS=Homo sapiens GN=MMRN2 PE=1 SV=2	MMRN2
H7C0F8	Hepatocyte growth factor-like protein alpha chain (Fragment) OS=Homo sapiens GN=MST1 PE=4 SV=1	MST1
G3XAK1	Hepatocyte growth factor-like protein alpha chain OS=Homo sapiens GN=MST1 PE=2 SV=1	MST1
F5H6L8	Hepatocyte growth factor-like protein alpha chain OS=Homo sapiens GN=MST1 PE=2 SV=1	MST1
P26927	Hepatocyte growth factor-like protein OS=Homo sapiens GN=MST1 PE=1 SV=2	MST1
Q2TV78-2	Isoform 2 of Putative macrophage stimulating 1-like protein OS=Homo sapiens GN=MST1L	MST1L
Q2TV78	Putative macrophage stimulating 1-like protein OS=Homo sapiens GN=MST1L PE=2 SV=2	MST1L
P35749-2	Isoform 2 of Myosin-11 OS=Homo sapiens GN=MYH11	MYH11
P35749-3	Isoform 3 of Myosin-11 OS=Homo sapiens GN=MYH11	MYH11
P35749-4	Isoform 4 of Myosin-11 OS=Homo sapiens GN=MYH11	MYH11
P35749	Myosin-11 OS=Homo sapiens GN=MYH11 PE=1 SV=3	MYH11
Q7Z406-2	Isoform 2 of Myosin-14 OS=Homo sapiens GN=MYH14	MYH14
Q7Z406-4	Isoform 4 of Myosin-14 OS=Homo sapiens GN=MYH14	MYH14
Q7Z406-5	Isoform 5 of Myosin-14 OS=Homo sapiens GN=MYH14	MYH14
Q7Z406-6	Isoform 6 of Myosin-14 OS=Homo sapiens GN=MYH14	MYH14
M0QY43	Myosin-14 (Fragment) OS=Homo sapiens GN=MYH14 PE=2 SV=1	MYH14
Q7Z406	Myosin-14 OS=Homo sapiens GN=MYH14 PE=1 SV=2	MYH14
F2Z2U8	Myosin-14 OS=Homo sapiens GN=MYH14 PE=2 SV=1	MYH14
G8JLL9	Myosin-14 OS=Homo sapiens GN=MYH14 PE=2 SV=1	MYH14
J3KTJ1	Myosin regulatory light chain 12A (Fragment) OS=Homo sapiens GN=MYL12A PE=2 SV=1	MYL12A
P19105	Myosin regulatory light chain 12A OS=Homo sapiens GN=MYL12A PE=1 SV=2	MYL12A
J3QRS3	Myosin regulatory light chain 12A OS=Homo sapiens GN=MYL12A PE=2 SV=1	MYL12A
P14649	Myosin light chain 6B OS=Homo sapiens GN=MYL6B PE=1 SV=1	MYL6B
F8W1I5	Myosin light chain 6B OS=Homo sapiens GN=MYL6B PE=2 SV=1	MYL6B
P24844-2	Isoform 2 of Myosin regulatory light polypeptide 9 OS=Homo sapiens GN=MYL9	MYL9
P24844	Myosin regulatory light polypeptide 9 OS=Homo sapiens GN=MYL9 PE=1 SV=4	MYL9
P80422	Ig gamma lambda chain V-II region DOT OS=Homo sapiens PE=1 SV=1	NA
P01742	Ig heavy chain V-I region EU OS=Homo sapiens PE=1 SV=1	NA
P01743	Ig heavy chain V-I region HG3 OS=Homo sapiens PE=4 SV=1	NA
P06326	Ig heavy chain V-I region Mot OS=Homo sapiens PE=1 SV=1	NA
P01761	Ig heavy chain V-I region SIE OS=Homo sapiens PE=1 SV=1	NA
P23083	Ig heavy chain V-I region V35 OS=Homo sapiens PE=1 SV=1	NA
P06331	Ig heavy chain V-II region ARH-77 OS=Homo sapiens PE=4 SV=1	NA
P01815	Ig heavy chain V-II region COR OS=Homo sapiens PE=1 SV=1	NA
P01825	Ig heavy chain V-II region NEWM OS=Homo sapiens PE=1 SV=1	NA
P01814	Ig heavy chain V-II region OU OS=Homo sapiens PE=1 SV=1	NA
P04438	Ig heavy chain V-II region SESS OS=Homo sapiens PE=2 SV=1	NA
P01824	Ig heavy chain V-II region WAH OS=Homo sapiens PE=1 SV=1	NA
P01766	Ig heavy chain V-III region BRO OS=Homo sapiens PE=1 SV=1	NA
P01773	Ig heavy chain V-III region BUR OS=Homo sapiens PE=1 SV=1	NA
P01767	Ig heavy chain V-III region BUT OS=Homo sapiens PE=1 SV=1	NA
P01768	Ig heavy chain V-III region CAM OS=Homo sapiens PE=1 SV=1	NA
P01782	Ig heavy chain V-III region DOB OS=Homo sapiens PE=1 SV=1	NA
P01769	Ig heavy chain V-III region GA OS=Homo sapiens PE=1 SV=1	NA
P01781	Ig heavy chain V-III region GAL OS=Homo sapiens PE=1 SV=1	NA
P80419	Ig heavy chain V-III region GAR OS=Homo sapiens PE=1 SV=1	NA
P01771	Ig heavy chain V-III region HIL OS=Homo sapiens PE=1 SV=1	NA
P01780	Ig heavy chain V-III region JON OS=Homo sapiens PE=1 SV=1	NA
P01772	Ig heavy chain V-III region KOL OS=Homo sapiens PE=1 SV=1	NA
P01775	Ig heavy chain V-III region LAY OS=Homo sapiens PE=1 SV=1	NA
P01770	Ig heavy chain V-III region NIE OS=Homo sapiens PE=1 SV=1	NA
P01774	Ig heavy chain V-III region POM OS=Homo sapiens PE=1 SV=1	NA
P01777	Ig heavy chain V-III region TEI OS=Homo sapiens PE=1 SV=1	NA
P01765	Ig heavy chain V-III region TIL OS=Homo sapiens PE=1 SV=1	NA
P01762	Ig heavy chain V-III region TRO OS=Homo sapiens PE=1 SV=1	NA
P01779	Ig heavy chain V-III region TUR OS=Homo sapiens PE=1 SV=1	NA
P01764	Ig heavy chain V-III region VH26 OS=Homo sapiens PE=1 SV=1	NA
P01776	Ig heavy chain V-III region WAS OS=Homo sapiens PE=1 SV=1	NA
P01763	Ig heavy chain V-III region WEA OS=Homo sapiens PE=1 SV=1	NA
P01778	Ig heavy chain V-III region ZAP OS=Homo sapiens PE=1 SV=1	NA
P01593	Ig kappa chain V-I region AG OS=Homo sapiens PE=1 SV=1	NA
P01594	Ig kappa chain V-I region AU OS=Homo sapiens PE=1 SV=1	NA
P04430	Ig kappa chain V-I region BAN OS=Homo sapiens PE=1 SV=1	NA
P01596	Ig kappa chain V-I region CAR OS=Homo sapiens PE=1 SV=1	NA
P01597	Ig kappa chain V-I region DEE OS=Homo sapiens PE=1 SV=1	NA
P01598	Ig kappa chain V-I region EU OS=Homo sapiens PE=1 SV=1	NA
P01599	Ig kappa chain V-I region Gal OS=Homo sapiens PE=1 SV=1	NA
P01600	Ig kappa chain V-I region Hau OS=Homo sapiens PE=1 SV=1	NA
P01603	Ig kappa chain V-I region Ka OS=Homo sapiens PE=1 SV=1	NA
P01604	Ig kappa chain V-I region Kue OS=Homo sapiens PE=1 SV=1	NA
P01605	Ig kappa chain V-I region Lay OS=Homo sapiens PE=1 SV=1	NA
P01612	Ig kappa chain V-I region Mev OS=Homo sapiens PE=1 SV=1	NA
P01613	Ig kappa chain V-I region Ni OS=Homo sapiens PE=1 SV=1	NA
P01607	Ig kappa chain V-I region Rei OS=Homo sapiens PE=1 SV=1	NA
P01608	Ig kappa chain V-I region Roy OS=Homo sapiens PE=1 SV=1	NA
P01609	Ig kappa chain V-I region Scw OS=Homo sapiens PE=1 SV=1	NA
P04431	Ig kappa chain V-I region Walker OS=Homo sapiens PE=1 SV=1	NA
P80362	Ig kappa chain V-I region WAT OS=Homo sapiens PE=1 SV=1	NA
P01610	Ig kappa chain V-I region WEA OS=Homo sapiens PE=1 SV=1	NA
P01611	Ig kappa chain V-I region Wes OS=Homo sapiens PE=1 SV=1	NA
P01614	Ig kappa chain V-II region Cum OS=Homo sapiens PE=1 SV=1	NA
P01615	Ig kappa chain V-II region FR OS=Homo sapiens PE=1 SV=1	NA
P06309	Ig kappa chain V-II region GM607 (Fragment) OS=Homo sapiens PE=4 SV=1	NA
P01616	Ig kappa chain V-II region MIL OS=Homo sapiens PE=1 SV=1	NA
P06310	Ig kappa chain V-II region RPMI 6410 OS=Homo sapiens PE=4 SV=1	NA
P01617	Ig kappa chain V-II region TEW OS=Homo sapiens PE=1 SV=1	NA
P01619	Ig kappa chain V-III region B6 OS=Homo sapiens PE=1 SV=1	NA
P04207	Ig kappa chain V-III region CLL OS=Homo sapiens PE=1 SV=2	NA
P04206	Ig kappa chain V-III region GOL OS=Homo sapiens PE=1 SV=1	NA
P18135	Ig kappa chain V-III region HAH OS=Homo sapiens PE=2 SV=1	NA
P18136	Ig kappa chain V-III region HIC OS=Homo sapiens PE=2 SV=2	NA
P06311	Ig kappa chain V-III region IARC/BL41 OS=Homo sapiens PE=1 SV=1	NA
P01621	Ig kappa chain V-III region NG9 (Fragment) OS=Homo sapiens PE=1 SV=1	NA
P01624	Ig kappa chain V-III region POM OS=Homo sapiens PE=1 SV=1	NA
P01620	Ig kappa chain V-III region SIE OS=Homo sapiens PE=1 SV=1	NA
P01622	Ig kappa chain V-III region Ti OS=Homo sapiens PE=1 SV=1	NA
P04433	Ig kappa chain V-III region VG (Fragment) OS=Homo sapiens PE=1 SV=1	NA
P04434	Ig kappa chain V-III region VH (Fragment) OS=Homo sapiens PE=4 SV=1	NA
P01623	Ig kappa chain V-III region WOL OS=Homo sapiens PE=1 SV=1	NA
P06314	Ig kappa chain V-IV region B17 OS=Homo sapiens PE=2 SV=1	NA
P06313	Ig kappa chain V-IV region JI OS=Homo sapiens PE=4 SV=1	NA
P01625	Ig kappa chain V-IV region Len OS=Homo sapiens PE=1 SV=2	NA
P83593	Ig kappa chain V-IV region STH (Fragment) OS=Homo sapiens PE=1 SV=1	NA
P04211	Ig lambda chain V region 4A OS=Homo sapiens PE=4 SV=1	NA
P06316	Ig lambda chain V-I region BL2 OS=Homo sapiens PE=2 SV=1	NA
P06888	Ig lambda chain V-I region EPS OS=Homo sapiens PE=1 SV=1	NA
P01700	Ig lambda chain V-I region HA OS=Homo sapiens PE=1 SV=1	NA
P01701	Ig lambda chain V-I region NEW OS=Homo sapiens PE=1 SV=1	NA
P01703	Ig lambda chain V-I region NEWM OS=Homo sapiens PE=1 SV=1	NA
P01702	Ig lambda chain V-I region NIG-64 OS=Homo sapiens PE=1 SV=1	NA
P01699	Ig lambda chain V-I region VOR OS=Homo sapiens PE=1 SV=1	NA
P04208	Ig lambda chain V-I region WAH OS=Homo sapiens PE=1 SV=1	NA
P01708	Ig lambda chain V-II region BUR OS=Homo sapiens PE=1 SV=1	NA
P01709	Ig lambda chain V-II region MGC OS=Homo sapiens PE=1 SV=1	NA
P01705	Ig lambda chain V-II region NEI OS=Homo sapiens PE=1 SV=1	NA
P04209	Ig lambda chain V-II region NIG-84 OS=Homo sapiens PE=1 SV=1	NA
P01707	Ig lambda chain V-II region TRO OS=Homo sapiens PE=1 SV=1	NA
P01712	Ig lambda chain V-II region WIN OS=Homo sapiens PE=1 SV=1	NA
P80748	Ig lambda chain V-III region LOI OS=Homo sapiens PE=1 SV=1	NA
P01714	Ig lambda chain V-III region SH OS=Homo sapiens PE=1 SV=1	NA
P01717	Ig lambda chain V-IV region Hil OS=Homo sapiens PE=1 SV=1	NA
P06889	Ig lambda chain V-IV region MOL OS=Homo sapiens PE=1 SV=1	NA
P01716	Ig lambda chain V-IV region X OS=Homo sapiens PE=1 SV=1	NA
P01719	Ig lambda chain V-V region DEL OS=Homo sapiens PE=1 SV=1	NA
P06319	Ig lambda chain V-VI region EB4 OS=Homo sapiens PE=2 SV=1	NA
P06317	Ig lambda chain V-VI region SUT OS=Homo sapiens PE=1 SV=1	NA
P06318	Ig lambda chain V-VI region WLT OS=Homo sapiens PE=1 SV=1	NA
P04220	Ig mu heavy chain disease protein OS=Homo sapiens PE=1 SV=1	NA
H3BM21	Integrin beta (Fragment) OS=Homo sapiens PE=3 SV=1	NA
A6NKZ8	Putative tubulin beta chain-like protein ENSP00000290377 OS=Homo sapiens PE=5 SV=2	NA
A8MT79	Putative zinc-alpha-2-glycoprotein-like 1 OS=Homo sapiens PE=5 SV=2	NA
A6NIZ1	Ras-related protein Rap-1b-like protein OS=Homo sapiens PE=2 SV=1	NA
A6NNZ2	Tubulin beta-8 chain-like protein LOC260334 OS=Homo sapiens PE=1 SV=1	NA
S4R394	Uncharacterized protein (Fragment) OS=Homo sapiens PE=4 SV=1	NA
H7C1X1	Uncharacterized protein (Fragment) OS=Homo sapiens PE=4 SV=2	NA
H0YJW9	Uncharacterized protein (Fragment) OS=Homo sapiens PE=4 SV=3	NA
E9PGA6	Uncharacterized protein OS=Homo sapiens PE=2 SV=1	NA
E7ETN3	Uncharacterized protein OS=Homo sapiens PE=2 SV=1	NA
I3L2F9	Uncharacterized protein OS=Homo sapiens PE=3 SV=1	NA
Q9H552	Uncharacterized protein OS=Homo sapiens PE=4 SV=1	NA
S4R460	Uncharacterized protein OS=Homo sapiens PE=4 SV=1	NA
P13591-1	Isoform 2 of Neural cell adhesion molecule 1 OS=Homo sapiens GN=NCAM1	NCAM1
P13591-3	Isoform 3 of Neural cell adhesion molecule 1 OS=Homo sapiens GN=NCAM1	NCAM1
P13591-4	Isoform 4 of Neural cell adhesion molecule 1 OS=Homo sapiens GN=NCAM1	NCAM1
P13591-5	Isoform 5 of Neural cell adhesion molecule 1 OS=Homo sapiens GN=NCAM1	NCAM1
S4R3Z6	Neural cell adhesion molecule 1 (Fragment) OS=Homo sapiens GN=NCAM1 PE=4 SV=1	NCAM1
S4R389	Neural cell adhesion molecule 1 (Fragment) OS=Homo sapiens GN=NCAM1 PE=4 SV=1	NCAM1
P13591	Neural cell adhesion molecule 1 OS=Homo sapiens GN=NCAM1 PE=1 SV=3	NCAM1
H7BYX6	Neural cell adhesion molecule 1 OS=Homo sapiens GN=NCAM1 PE=2 SV=1	NCAM1
R4GMN9	Neural cell adhesion molecule 1 OS=Homo sapiens GN=NCAM1 PE=4 SV=1	NCAM1
P14543-2	Isoform 2 of Nidogen-1 OS=Homo sapiens GN=NID1	NID1
P14543	Nidogen-1 OS=Homo sapiens GN=NID1 PE=1 SV=3	NID1
O14786-2	Isoform 2 of Neuropilin-1 OS=Homo sapiens GN=NRP1	NRP1
O14786-3	Isoform 3 of Neuropilin-1 OS=Homo sapiens GN=NRP1	NRP1
O14786	Neuropilin-1 OS=Homo sapiens GN=NRP1 PE=1 SV=3	NRP1
Q5T7F0	Neuropilin-1 OS=Homo sapiens GN=NRP1 PE=2 SV=1	NRP1
E7EX60	Neuropilin-1 OS=Homo sapiens GN=NRP1 PE=2 SV=1	NRP1
Q5JWQ4	Neuropilin-1 OS=Homo sapiens GN=NRP1 PE=2 SV=2	NRP1
E9PEP6	Neuropilin-1 OS=Homo sapiens GN=NRP1 PE=2 SV=2	NRP1
Q9Y5F6-2	Isoform 2 of Protocadherin gamma-C5 OS=Homo sapiens GN=PCDHGC5	PCDHGC5
Q15113	Procollagen C-endopeptidase enhancer 1 OS=Homo sapiens GN=PCOLCE PE=1 SV=2	PCOLCE
C9K055	Prenylcysteine oxidase 1 (Fragment) OS=Homo sapiens GN=PCYOX1 PE=2 SV=1	PCYOX1
C9JM55	Prenylcysteine oxidase 1 (Fragment) OS=Homo sapiens GN=PCYOX1 PE=2 SV=1	PCYOX1
C9JGT6	Prenylcysteine oxidase 1 (Fragment) OS=Homo sapiens GN=PCYOX1 PE=2 SV=1	PCYOX1
Q9UHG3	Prenylcysteine oxidase 1 OS=Homo sapiens GN=PCYOX1 PE=1 SV=3	PCYOX1
F8W8W4	Prenylcysteine oxidase 1 OS=Homo sapiens GN=PCYOX1 PE=2 SV=1	PCYOX1
B7Z3Y2	Prenylcysteine oxidase 1 OS=Homo sapiens GN=PCYOX1 PE=2 SV=1	PCYOX1
B7Z9P8	Prenylcysteine oxidase 1 OS=Homo sapiens GN=PCYOX1 PE=2 SV=1	PCYOX1
P02776	Platelet factor 4 OS=Homo sapiens GN=PF4 PE=1 SV=2	PF4
P10720	Platelet factor 4 variant OS=Homo sapiens GN=PF4V1 PE=1 SV=1	PF4V1
O75594	Peptidoglycan recognition protein 1 OS=Homo sapiens GN=PGLYRP1 PE=1 SV=1	PGLYRP1
Q96PD5-2	Isoform 2 of N-acetylmuramoyl-L-alanine amidase OS=Homo sapiens GN=PGLYRP2	PGLYRP2
M0QYW3	N-acetylmuramoyl-L-alanine amidase (Fragment) OS=Homo sapiens GN=PGLYRP2 PE=2 SV=1	PGLYRP2
M0R2W8	N-acetylmuramoyl-L-alanine amidase (Fragment) OS=Homo sapiens GN=PGLYRP2 PE=2 SV=2	PGLYRP2
Q96PD5	N-acetylmuramoyl-L-alanine amidase OS=Homo sapiens GN=PGLYRP2 PE=1 SV=1	PGLYRP2
Q6UXB8-2	Isoform 2 of Peptidase inhibitor 16 OS=Homo sapiens GN=PI16	PI16
Q6UXB8	Peptidase inhibitor 16 OS=Homo sapiens GN=PI16 PE=1 SV=1	PI16
P08567	Pleckstrin OS=Homo sapiens GN=PLEK PE=1 SV=3	PLEK
Q15195	Plasminogen-like protein A OS=Homo sapiens GN=PLGLA PE=2 SV=1	PLGLA
Q02325	Plasminogen-like protein B OS=Homo sapiens GN=PLGLB1 PE=1 SV=1	PLGLB1
Q15166	Serum paraoxonase/lactonase 3 OS=Homo sapiens GN=PON3 PE=1 SV=3	PON3
F8WD41	Serum paraoxonase/lactonase 3 OS=Homo sapiens GN=PON3 PE=2 SV=1	PON3
C9JZ99	Serum paraoxonase/lactonase 3 OS=Homo sapiens GN=PON3 PE=2 SV=1	PON3
Q9BYX7	Putative beta-actin-like protein 3 OS=Homo sapiens GN=POTEKP PE=5 SV=1	POTEKP
P02775	Platelet basic protein OS=Homo sapiens GN=PPBP PE=1 SV=3	PPBP
H7C398	Inositol hexakisphosphate and diphosphoinositol-pentakisphosphate kinase 1 (Fragment) OS=Homo sapiens GN=PPIP5K1 PE=4 SV=1	PPIP5K1
Q92954-2	Isoform B of Proteoglycan 4 OS=Homo sapiens GN=PRG4	PRG4
Q92954-3	Isoform C of Proteoglycan 4 OS=Homo sapiens GN=PRG4	PRG4
Q92954-4	Isoform D of Proteoglycan 4 OS=Homo sapiens GN=PRG4	PRG4
Q92954-5	Isoform E of Proteoglycan 4 OS=Homo sapiens GN=PRG4	PRG4
Q92954-6	Isoform F of Proteoglycan 4 OS=Homo sapiens GN=PRG4	PRG4
J3KP74	Proteoglycan 4 (Fragment) OS=Homo sapiens GN=PRG4 PE=2 SV=1	PRG4
E9PLR3	Proteoglycan 4 (Fragment) OS=Homo sapiens GN=PRG4 PE=2 SV=1	PRG4
Q92954	Proteoglycan 4 OS=Homo sapiens GN=PRG4 PE=1 SV=2	PRG4
E7EQ48	Proteoglycan 4 OS=Homo sapiens GN=PRG4 PE=2 SV=1	PRG4
H7BYX9	Vitamin K-dependent protein C heavy chain (Fragment) OS=Homo sapiens GN=PROC PE=4 SV=1	PROC
B4DPQ7	Vitamin K-dependent protein C heavy chain OS=Homo sapiens GN=PROC PE=2 SV=1	PROC
E7END6	Vitamin K-dependent protein C heavy chain OS=Homo sapiens GN=PROC PE=2 SV=1	PROC
P04070	Vitamin K-dependent protein C OS=Homo sapiens GN=PROC PE=1 SV=1	PROC
P22891-2	Isoform 2 of Vitamin K-dependent protein Z OS=Homo sapiens GN=PROZ	PROZ
P22891	Vitamin K-dependent protein Z OS=Homo sapiens GN=PROZ PE=1 SV=2	PROZ
H0Y8D1	Trypsin-1 (Fragment) OS=Homo sapiens GN=PRSS1 PE=2 SV=1	PRSS1
P07477	Trypsin-1 OS=Homo sapiens GN=PRSS1 PE=1 SV=1	PRSS1
E7EQ64	Trypsin-1 OS=Homo sapiens GN=PRSS1 PE=2 SV=1	PRSS1
P07478	Trypsin-2 OS=Homo sapiens GN=PRSS2 PE=1 SV=1	PRSS2
Q8NHM4	Putative trypsin-6 OS=Homo sapiens GN=PRSS3P2 PE=5 SV=2	PRSS3P2
Q5SQ11	Prostaglandin-H2 D-isomerase (Fragment) OS=Homo sapiens GN=PTGDS PE=2 SV=1	PTGDS
H0Y5A1	Prostaglandin-H2 D-isomerase (Fragment) OS=Homo sapiens GN=PTGDS PE=3 SV=1	PTGDS
P41222	Prostaglandin-H2 D-isomerase OS=Homo sapiens GN=PTGDS PE=1 SV=1	PTGDS
Q5SQ12	Prostaglandin-H2 D-isomerase OS=Homo sapiens GN=PTGDS PE=2 SV=1	PTGDS
F8W7I2	Prostaglandin-H2 D-isomerase OS=Homo sapiens GN=PTGDS PE=2 SV=1	PTGDS
P23470-2	Isoform 2 of Receptor-type tyrosine-protein phosphatase gamma OS=Homo sapiens GN=PTPRG	PTPRG
P23470	Receptor-type tyrosine-protein phosphatase gamma OS=Homo sapiens GN=PTPRG PE=1 SV=4	PTPRG
P15151-2	Isoform Beta of Poliovirus receptor OS=Homo sapiens GN=PVR	PVR
P15151-4	Isoform Delta of Poliovirus receptor OS=Homo sapiens GN=PVR	PVR
P15151-3	Isoform Gamma of Poliovirus receptor OS=Homo sapiens GN=PVR	PVR
P15151	Poliovirus receptor OS=Homo sapiens GN=PVR PE=1 SV=2	PVR
Q92928	Putative Ras-related protein Rab-1C OS=Homo sapiens GN=RAB1C PE=5 SV=2	RAB1C
Q99969	Retinoic acid receptor responder protein 2 OS=Homo sapiens GN=RARRES2 PE=1 SV=1	RARRES2
Q9NW13-2	Isoform 2 of RNA-binding protein 28 OS=Homo sapiens GN=RBM28	RBM28
H7C5G8	RNA-binding protein 28 (Fragment) OS=Homo sapiens GN=RBM28 PE=4 SV=1	RBM28
Q9NW13	RNA-binding protein 28 OS=Homo sapiens GN=RBM28 PE=1 SV=3	RBM28
Q5VY30	Retinol binding protein 4, plasma, isoform CRA_b OS=Homo sapiens GN=RBP4 PE=3 SV=2	RBP4
sp	Retinol-binding protein 4 OS=Homo sapiens GN=RBP4 PE=1 SV=3	RBP4
C9JFJ0	Rho-associated protein kinase 2 (Fragment) OS=Homo sapiens GN=ROCK2 PE=2 SV=1	ROCK2
O75116	Rho-associated protein kinase 2 OS=Homo sapiens GN=ROCK2 PE=1 SV=4	ROCK2
D6REE7	Rho-associated protein kinase 2 OS=Homo sapiens GN=ROCK2 PE=2 SV=1	ROCK2
E9PF63	Rho-associated protein kinase 2 OS=Homo sapiens GN=ROCK2 PE=2 SV=1	ROCK2
Q7L523	Ras-related GTP-binding protein A OS=Homo sapiens GN=RRAGA PE=1 SV=1	RRAGA
Q5VZM2-2	Isoform 2 of Ras-related GTP-binding protein B OS=Homo sapiens GN=RRAGB	RRAGB
Q5VZM2	Ras-related GTP-binding protein B OS=Homo sapiens GN=RRAGB PE=1 SV=1	RRAGB
Q15404-2	Isoform 2 of Ras suppressor protein 1 OS=Homo sapiens GN=RSU1	RSU1
Q15404	Ras suppressor protein 1 OS=Homo sapiens GN=RSU1 PE=1 SV=3	RSU1
E9PQD6	Serum amyloid A protein OS=Homo sapiens GN=SAA1 PE=2 SV=1	SAA1
P0DJI8	Serum amyloid A-1 protein OS=Homo sapiens GN=SAA1 PE=1 SV=1	SAA1
P0DJI9-2	Isoform 2 of Serum amyloid A-2 protein OS=Homo sapiens GN=SAA2	SAA2
E9PR14	Serum amyloid A protein OS=Homo sapiens GN=SAA2 PE=2 SV=1	SAA2
G3V1D9	Serum amyloid A protein OS=Homo sapiens GN=SAA2 PE=2 SV=1	SAA2
P0DJI9	Serum amyloid A-2 protein OS=Homo sapiens GN=SAA2 PE=1 SV=1	SAA2
O95810	Serum deprivation-response protein OS=Homo sapiens GN=SDPR PE=1 SV=3	SDPR
P14151-2	Isoform 2 of L-selectin OS=Homo sapiens GN=SELL	SELL
P14151	L-selectin OS=Homo sapiens GN=SELL PE=1 SV=2	SELL
D6RIS9	Selenoprotein P (Fragment) OS=Homo sapiens GN=SEPP1 PE=4 SV=1	SEPP1
D6REX5	Selenoprotein P (Fragment) OS=Homo sapiens GN=SEPP1 PE=4 SV=1	SEPP1
P49908	Selenoprotein P OS=Homo sapiens GN=SEPP1 PE=1 SV=3	SEPP1
Q9UK55	Protein Z-dependent protease inhibitor OS=Homo sapiens GN=SERPINA10 PE=1 SV=1	SERPINA10
G3V2W1	Protein Z-dependent protease inhibitor OS=Homo sapiens GN=SERPINA10 PE=2 SV=1	SERPINA10
P20848	Putative alpha-1-antitrypsin-related protein OS=Homo sapiens GN=SERPINA2P PE=1 SV=1	SERPINA2P
P01011-2	Isoform 2 of Alpha-1-antichymotrypsin OS=Homo sapiens GN=SERPINA3	SERPINA3
G3V5I3	Alpha-1-antichymotrypsin (Fragment) OS=Homo sapiens GN=SERPINA3 PE=2 SV=2	SERPINA3
P01011	Alpha-1-antichymotrypsin OS=Homo sapiens GN=SERPINA3 PE=1 SV=2	SERPINA3
G3V3A0	Alpha-1-antichymotrypsin OS=Homo sapiens GN=SERPINA3 PE=2 SV=1	SERPINA3
G3V3F5	Plasma serine protease inhibitor (Fragment) OS=Homo sapiens GN=SERPINA5 PE=2 SV=1	SERPINA5
G3V4B4	Plasma serine protease inhibitor (Fragment) OS=Homo sapiens GN=SERPINA5 PE=2 SV=1	SERPINA5
G3V265	Plasma serine protease inhibitor (Fragment) OS=Homo sapiens GN=SERPINA5 PE=2 SV=1	SERPINA5
G3V482	Plasma serine protease inhibitor (Fragment) OS=Homo sapiens GN=SERPINA5 PE=2 SV=1	SERPINA5
G3V2M1	Plasma serine protease inhibitor (Fragment) OS=Homo sapiens GN=SERPINA5 PE=2 SV=1	SERPINA5
G3V264	Plasma serine protease inhibitor (Fragment) OS=Homo sapiens GN=SERPINA5 PE=2 SV=1	SERPINA5
G3V5Q9	Plasma serine protease inhibitor (Fragment) OS=Homo sapiens GN=SERPINA5 PE=2 SV=1	SERPINA5
P05154	Plasma serine protease inhibitor OS=Homo sapiens GN=SERPINA5 PE=1 SV=3	SERPINA5
G3V4V7	Corticosteroid-binding globulin (Fragment) OS=Homo sapiens GN=SERPINA6 PE=2 SV=1	SERPINA6
P08185	Corticosteroid-binding globulin OS=Homo sapiens GN=SERPINA6 PE=1 SV=1	SERPINA6
G3V350	Corticosteroid-binding globulin OS=Homo sapiens GN=SERPINA6 PE=2 SV=1	SERPINA6
P08697-2	Isoform 2 of Alpha-2-antiplasmin OS=Homo sapiens GN=SERPINF2	SERPINF2
C9JPV4	Alpha-2-antiplasmin (Fragment) OS=Homo sapiens GN=SERPINF2 PE=2 SV=1	SERPINF2
C9JMH6	Alpha-2-antiplasmin (Fragment) OS=Homo sapiens GN=SERPINF2 PE=2 SV=1	SERPINF2
P08697	Alpha-2-antiplasmin OS=Homo sapiens GN=SERPINF2 PE=1 SV=3	SERPINF2
H0Y7V6	Pulmonary surfactant-associated protein B (Fragment) OS=Homo sapiens GN=SFTPB PE=4 SV=1	SFTPB
P07988	Pulmonary surfactant-associated protein B OS=Homo sapiens GN=SFTPB PE=1 SV=3	SFTPB
D6W5L6	Pulmonary surfactant-associated protein B OS=Homo sapiens GN=SFTPB PE=2 SV=1	SFTPB
C9J0E8	Solute carrier family 2, facilitated glucose transporter member 2 (Fragment) OS=Homo sapiens GN=SLC2A2 PE=2 SV=1	SLC2A2
P11168	Solute carrier family 2, facilitated glucose transporter member 2 OS=Homo sapiens GN=SLC2A2 PE=1 SV=1	SLC2A2
F8W8V8	Solute carrier family 2, facilitated glucose transporter member 2 OS=Homo sapiens GN=SLC2A2 PE=2 SV=1	SLC2A2
P30531	Sodium- and chloride-dependent GABA transporter 1 OS=Homo sapiens GN=SLC6A1 PE=1 SV=2	SLC6A1
P10124	Serglycin OS=Homo sapiens GN=SRGN PE=1 SV=3	SRGN
A1L4H1-2	Isoform 2 of Soluble scavenger receptor cysteine-rich domain-containing protein SSC5D OS=Homo sapiens GN=SSC5D	SSC5D
K7EP70	Soluble scavenger receptor cysteine-rich domain-containing protein SSC5D OS=Homo sapiens GN=SSC5D PE=2 SV=1	SSC5D
A1L4H1	Soluble scavenger receptor cysteine-rich domain-containing protein SSC5D OS=Homo sapiens GN=SSC5D PE=2 SV=3	SSC5D
Q8TAQ9-2	Isoform 2 of SUN domain-containing protein 3 OS=Homo sapiens GN=SUN3	SUN3
H7BZA7	SUN domain-containing protein 3 (Fragment) OS=Homo sapiens GN=SUN3 PE=4 SV=1	SUN3
E7EWC8	SUN domain-containing protein 3 OS=Homo sapiens GN=SUN3 PE=2 SV=1	SUN3
Q8TAQ9	SUN domain-containing protein 3 OS=Homo sapiens GN=SUN3 PE=2 SV=4	SUN3
Q15022	Polycomb protein SUZ12 OS=Homo sapiens GN=SUZ12 PE=1 SV=3	SUZ12
J3QQW9	Polycomb protein SUZ12 OS=Homo sapiens GN=SUZ12 PE=2 SV=1	SUZ12
Q4LDE5-4	Isoform 4 of Sushi, von Willebrand factor type A, EGF and pentraxin domain-containing protein 1 OS=Homo sapiens GN=SVEP1	SVEP1
Q4LDE5	Sushi, von Willebrand factor type A, EGF and pentraxin domain-containing protein 1 OS=Homo sapiens GN=SVEP1 PE=1 SV=3	SVEP1
E9PBN8	Sushi, von Willebrand factor type A, EGF and pentraxin domain-containing protein 1 OS=Homo sapiens GN=SVEP1 PE=2 SV=1	SVEP1
Q9UP52-2	Isoform Beta of Transferrin receptor protein 2 OS=Homo sapiens GN=TFR2	TFR2
Q9UP52-3	Isoform Gamma of Transferrin receptor protein 2 OS=Homo sapiens GN=TFR2	TFR2
Q9UP52	Transferrin receptor protein 2 OS=Homo sapiens GN=TFR2 PE=1 SV=1	TFR2
P49221	Protein-glutamine gamma-glutamyltransferase 4 OS=Homo sapiens GN=TGM4 PE=1 SV=2	TGM4
Q8WY91	THAP domain-containing protein 4 OS=Homo sapiens GN=THAP4 PE=1 SV=2	THAP4
P35442	Thrombospondin-2 OS=Homo sapiens GN=THBS2 PE=1 SV=2	THBS2
P49746-2	Isoform 2 of Thrombospondin-3 OS=Homo sapiens GN=THBS3	THBS3
Q2HIZ1	THBS3 protein OS=Homo sapiens GN=THBS3 PE=2 SV=1	THBS3
F5H4Z8	Thrombospondin-3 OS=Homo sapiens GN=THBS3 PE=2 SV=1	THBS3
P49746	Thrombospondin-3 OS=Homo sapiens GN=THBS3 PE=2 SV=1	THBS3
Q6NT04-2	Isoform 2 of Tigger transposable element-derived protein 7 OS=Homo sapiens GN=TIGD7	TIGD7
I3L2A8	Tigger transposable element-derived protein 7 (Fragment) OS=Homo sapiens GN=TIGD7 PE=2 SV=1	TIGD7
Q6NT04	Tigger transposable element-derived protein 7 OS=Homo sapiens GN=TIGD7 PE=2 SV=1	TIGD7
E9PSI1	Transmembrane 9 superfamily member 1 OS=Homo sapiens GN=TM9SF1 PE=4 SV=1	TM9SF1
Q6PI78	Transmembrane protein 65 OS=Homo sapiens GN=TMEM65 PE=1 SV=2	TMEM65
P24821-2	Isoform 2 of Tenascin OS=Homo sapiens GN=TNC	TNC
P24821-3	Isoform 3 of Tenascin OS=Homo sapiens GN=TNC	TNC
P24821-4	Isoform 4 of Tenascin OS=Homo sapiens GN=TNC	TNC
P24821-5	Isoform 5 of Tenascin OS=Homo sapiens GN=TNC	TNC
P24821-6	Isoform 6 of Tenascin OS=Homo sapiens GN=TNC	TNC
H0YGZ3	Tenascin (Fragment) OS=Homo sapiens GN=TNC PE=4 SV=1	TNC
P24821	Tenascin OS=Homo sapiens GN=TNC PE=1 SV=3	TNC
J3QSU6	Tenascin OS=Homo sapiens GN=TNC PE=2 SV=1	TNC
E9PC84	Tenascin OS=Homo sapiens GN=TNC PE=2 SV=1	TNC
F5H7V9	Tenascin OS=Homo sapiens GN=TNC PE=2 SV=1	TNC
Q9UQP3	Tenascin-N OS=Homo sapiens GN=TNN PE=1 SV=2	TNN
Q16473	Putative tenascin-XA OS=Homo sapiens GN=TNXA PE=5 SV=2	TNXA
P22105-3	Isoform 3 of Tenascin-X OS=Homo sapiens GN=TNXB	TNXB
P22105-2	Isoform XB-short of Tenascin-X OS=Homo sapiens GN=TNXB	TNXB
P22105	Tenascin-X OS=Homo sapiens GN=TNXB PE=1 SV=3	TNXB
E7EPZ9	Tenascin-X OS=Homo sapiens GN=TNXB PE=2 SV=1	TNXB
P07951-2	Isoform 2 of Tropomyosin beta chain OS=Homo sapiens GN=TPM2	TPM2
P07951-3	Isoform 3 of Tropomyosin beta chain OS=Homo sapiens GN=TPM2	TPM2
P07951	Tropomyosin beta chain OS=Homo sapiens GN=TPM2 PE=1 SV=1	TPM2
Q5TCU3	Tropomyosin beta chain OS=Homo sapiens GN=TPM2 PE=2 SV=1	TPM2
Q5TCU8	Tropomyosin beta chain OS=Homo sapiens GN=TPM2 PE=2 SV=1	TPM2
F5GXB4	Protein TPRX2P OS=Homo sapiens GN=TPRX2P PE=2 SV=1	TPRX2P
O75382-4	Isoform 4 of Tripartite motif-containing protein 3 OS=Homo sapiens GN=TRIM3	TRIM3
O75382-2	Isoform Beta of Tripartite motif-containing protein 3 OS=Homo sapiens GN=TRIM3	TRIM3
O75382-3	Isoform Gamma of Tripartite motif-containing protein 3 OS=Homo sapiens GN=TRIM3	TRIM3
O75382	Tripartite motif-containing protein 3 OS=Homo sapiens GN=TRIM3 PE=1 SV=2	TRIM3
F5GX85	Tripartite motif-containing protein 3 OS=Homo sapiens GN=TRIM3 PE=2 SV=1	TRIM3
P33981-2	Isoform 2 of Dual specificity protein kinase TTK OS=Homo sapiens GN=TTK	TTK
P33981	Dual specificity protein kinase TTK OS=Homo sapiens GN=TTK PE=1 SV=2	TTK
Q71U36-2	Isoform 2 of Tubulin alpha-1A chain OS=Homo sapiens GN=TUBA1A	TUBA1A
F8VRZ4	Tubulin alpha-1A chain (Fragment) OS=Homo sapiens GN=TUBA1A PE=2 SV=1	TUBA1A
F8VQQ4	Tubulin alpha-1A chain (Fragment) OS=Homo sapiens GN=TUBA1A PE=2 SV=1	TUBA1A
F8VXZ7	Tubulin alpha-1A chain (Fragment) OS=Homo sapiens GN=TUBA1A PE=2 SV=1	TUBA1A
Q71U36	Tubulin alpha-1A chain OS=Homo sapiens GN=TUBA1A PE=1 SV=1	TUBA1A
F8W0F6	Tubulin alpha-1A chain OS=Homo sapiens GN=TUBA1A PE=2 SV=1	TUBA1A
Q9BQE3	Tubulin alpha-1C chain OS=Homo sapiens GN=TUBA1C PE=1 SV=1	TUBA1C
F5H5D3	Tubulin alpha-1C chain OS=Homo sapiens GN=TUBA1C PE=2 SV=1	TUBA1C
F8VS66	Tubulin alpha-1C chain OS=Homo sapiens GN=TUBA1C PE=2 SV=1	TUBA1C
Q13748-2	Isoform 2 of Tubulin alpha-3C/D chain OS=Homo sapiens GN=TUBA3C	TUBA3C
Q13748	Tubulin alpha-3C/D chain OS=Homo sapiens GN=TUBA3C PE=1 SV=3	TUBA3C
Q6PEY2	Tubulin alpha-3E chain OS=Homo sapiens GN=TUBA3E PE=1 SV=2	TUBA3E
Q9H853	Putative tubulin-like protein alpha-4B OS=Homo sapiens GN=TUBA4B PE=5 SV=2	TUBA4B
Q9NY65-2	Isoform 2 of Tubulin alpha-8 chain OS=Homo sapiens GN=TUBA8	TUBA8
C9J2C0	Tubulin alpha-8 chain (Fragment) OS=Homo sapiens GN=TUBA8 PE=2 SV=1	TUBA8
V9GZ17	Tubulin alpha-8 chain (Fragment) OS=Homo sapiens GN=TUBA8 PE=4 SV=1	TUBA8
Q9NY65	Tubulin alpha-8 chain OS=Homo sapiens GN=TUBA8 PE=1 SV=1	TUBA8
A6NHL2-2	Isoform 2 of Tubulin alpha chain-like 3 OS=Homo sapiens GN=TUBAL3	TUBAL3
A6NHL2	Tubulin alpha chain-like 3 OS=Homo sapiens GN=TUBAL3 PE=1 SV=2	TUBAL3
P19971-2	Isoform 2 of Thymidine phosphorylase OS=Homo sapiens GN=TYMP	TYMP
C9JGI3	Thymidine phosphorylase (Fragment) OS=Homo sapiens GN=TYMP PE=2 SV=1	TYMP
P19971	Thymidine phosphorylase OS=Homo sapiens GN=TYMP PE=1 SV=2	TYMP
A0A0G2UFG5	Protein US26 OS=Human cytomegalovirus GN=US26 PE=4 SV=1	US26
D2K4S8	Protein US26 OS=Human cytomegalovirus GN=US26 PE=4 SV=1	US26
Q6EMK4	Vasorin OS=Homo sapiens GN=VASN PE=1 SV=1	VASN
Q7Z7D3-2	Isoform 2 of V-set domain-containing T-cell activation inhibitor 1 OS=Homo sapiens GN=VTCN1	VTCN1
Q7Z7D3-4	Isoform 4 of V-set domain-containing T-cell activation inhibitor 1 OS=Homo sapiens GN=VTCN1	VTCN1
Q7Z7D3	V-set domain-containing T-cell activation inhibitor 1 OS=Homo sapiens GN=VTCN1 PE=1 SV=1	VTCN1
Q5T2L0	V-set domain-containing T-cell activation inhibitor 1 OS=Homo sapiens GN=VTCN1 PE=2 SV=1	VTCN1
Q9Y3S1-2	Isoform 2 of Serine/threonine-protein kinase WNK2 OS=Homo sapiens GN=WNK2	WNK2
Q9Y3S1-4	Isoform 4 of Serine/threonine-protein kinase WNK2 OS=Homo sapiens GN=WNK2	WNK2
H0Y7R3	Serine/threonine-protein kinase WNK2 (Fragment) OS=Homo sapiens GN=WNK2 PE=4 SV=1	WNK2
H0Y7J9	Serine/threonine-protein kinase WNK2 (Fragment) OS=Homo sapiens GN=WNK2 PE=4 SV=1	WNK2
H0Y493	Serine/threonine-protein kinase WNK2 (Fragment) OS=Homo sapiens GN=WNK2 PE=4 SV=1	WNK2
H0Y7T5	Serine/threonine-protein kinase WNK2 (Fragment) OS=Homo sapiens GN=WNK2 PE=4 SV=1	WNK2
Q9Y3S1	Serine/threonine-protein kinase WNK2 OS=Homo sapiens GN=WNK2 PE=1 SV=4	WNK2
F8W7S2	Serine/threonine-protein kinase WNK2 OS=Homo sapiens GN=WNK2 PE=2 SV=1	WNK2
F8W9F9	Serine/threonine-protein kinase WNK2 OS=Homo sapiens GN=WNK2 PE=2 SV=1	WNK2
E9PCD1	Serine/threonine-protein kinase WNK2 OS=Homo sapiens GN=WNK2 PE=2 SV=2	WNK2
Q9HCS7	Pre-mRNA-splicing factor SYF1 OS=Homo sapiens GN=XAB2 PE=1 SV=2	XAB2
F5H315	Pre-mRNA-splicing factor SYF1 OS=Homo sapiens GN=XAB2 PE=2 SV=1	XAB2
Q8N4Q0	Zinc-binding alcohol dehydrogenase domain-containing protein 2 OS=Homo sapiens GN=ZADH2 PE=1 SV=1	ZADH2
B4DZ91	Zinc-binding alcohol dehydrogenase domain-containing protein 2 OS=Homo sapiens GN=ZADH2 PE=2 SV=1	ZADH2
Q5T619	Zinc finger protein 648 OS=Homo sapiens GN=ZNF648 PE=2 SV=1	ZNF648
